# Supplementary material for: 2,9-Bis(1,3-benzothia­zol-2-yl)-1,10-phenanthroline dichloro­methane disolvate
Source: Acta Crystallogr Sect E Struct Rep Online. 2008 Aug 30;64(Pt 9):o1836. doi: 10.1107/S1600536808019995 (PMC2960670; doi:10.1107/S1600536808019995)
Supplement: Supplementary file 1 [file e-64-o1836-sup1.cif]

##############################################################################
###                                                                        ###
###        Electronic paper (Acta Crystallographica Section E)             ###
###                                                                        ###
##############################################################################
#                                                                            #
# This CIF contains the data in a paper accepted for publication in Acta     #
# Crystallographica Section E. It conforms to the requirements of Notes      #
# for Authors for Section E, and has been peer reviewed under the auspices   #
# of the IUCr Commission on Journals.                                        #
#                                                                            #
# Full details of the Crystallographic Information File format               #
# are given in the paper "The Crystallographic Information File (CIF):       #
# a New Standard Archive File for Crystallography" by S. R. Hall, F. H.      #
# Allen and I. D. Brown [Acta Cryst. (1991), A47, 655-685].                  #
#                                                                            #
# The current version of the core CIF dictionary is obtainable from          #
# ftp://ftp.iucr.org/pub/cif_core.dic. The current version number is 2.4.    #
#                                                                            #
# Software is freely available for graphical display of the structure(s) in  #
# this CIF.  For information consult the CIF home page http://www.iucr.org/  #
# cif/home.html                                                              #
#                                                                            #
# This file may be used for bona fide research purposes within the           #
# scientific community so long as proper attribution is given to the journal # 
# article from which it was obtained.                                        #
#                                                                            #
##############################################################################
                                             
data_I
_audit_creation_method     SHELXL-97
_chemical_name_systematic
;
2,9-Bis(1,3-benzothiazol-2-yl)-1,10-phenanthroline dichloromethane disolvate
;
_chemical_name_common     ?
_chemical_formula_moiety     'C26 H14 N4 S2, 2(C H2 Cl2)'
_chemical_formula_sum     'C28 H18 Cl4 N4 S2'
_chemical_formula_iupac     'C26 H14 N4 S2, 2C H2 Cl2'
_chemical_formula_weight     616.38
_chemical_melting_point     ?
_chemical_melting_point_gt     573
_symmetry_cell_setting     triclinic
_symmetry_space_group_name_H-M     'P -1'
_symmetry_space_group_name_Hall     '-P 1'
loop_
    _symmetry_equiv_pos_as_xyz
    'x, y, z'
    '-x, -y, -z'
_cell_length_a     8.0969(2)
_cell_length_b     12.3990(2)
_cell_length_c     14.6006(3)
_cell_angle_alpha     108.2340(10)
_cell_angle_beta     102.1810(10)
_cell_angle_gamma     94.3350(10)
_cell_volume     1344.93(5)
_cell_formula_units_Z     2
_cell_measurement_reflns_used     5710
_cell_measurement_theta_min     3
_cell_measurement_theta_max     65
_cell_measurement_temperature     100(2)
_exptl_crystal_description     'needle'
_exptl_crystal_colour     'yellow'
_exptl_crystal_size_max     0.75
_exptl_crystal_size_mid     0.07
_exptl_crystal_size_min     0.05
_exptl_crystal_density_diffrn     1.522
_exptl_crystal_density_meas     ?
_exptl_crystal_density_method     'not measured'
_exptl_crystal_F_000     628
_exptl_absorpt_coefficient_mu     5.669
_exptl_absorpt_correction_type     multi-scan
_exptl_absorpt_process_details     '(SADABS; Bruker, 2005)'
_exptl_absorpt_correction_T_min     0.101
_exptl_absorpt_correction_T_max     0.765
_exptl_special_details
;
;
_diffrn_ambient_temperature     100(2)
_diffrn_radiation_type     CuK\a
_diffrn_radiation_wavelength     1.54178
_diffrn_radiation_source     'fine-focus sealed tube'
_diffrn_radiation_monochromator     graphite
_diffrn_measurement_device_type     'Bruker APEXII CCD'
_diffrn_measurement_method     \w
_diffrn_detector_area_resol_mean     ?
_diffrn_reflns_number     10764
_diffrn_reflns_av_R_equivalents     0.0207
_diffrn_reflns_av_sigmaI/netI     0.0228
_diffrn_reflns_theta_min     3.29
_diffrn_reflns_theta_max     66.47
_diffrn_reflns_theta_full     68.00
_diffrn_measured_fraction_theta_max     0.918
_diffrn_measured_fraction_theta_full     0.998
_diffrn_reflns_limit_h_min     -9
_diffrn_reflns_limit_h_max     9
_diffrn_reflns_limit_k_min     -14
_diffrn_reflns_limit_k_max     13
_diffrn_reflns_limit_l_min     0
_diffrn_reflns_limit_l_max     17
_diffrn_standards_number     ?
_diffrn_standards_interval_count     ?
_diffrn_standards_interval_time     ?
_diffrn_standards_decay_%     ?
_refine_special_details
;
Refinement of <i>F</i>^2^ against ALL reflections. The weighted <i>R</i>-factor
<i>wR</i> and goodness of fit <i>S</i> are based on <i>F</i>^2^, conventional
<i>R</i>-factors <i>R</i> are based on <i>F</i>, with <i>F</i> set to zero for
negative <i>F</i>^2^. The threshold expression of <i>F</i>^2^ >
\s(<i>F</i>^2^) is used only for calculating <i>R</i>-factors(gt) <i>etc</i>.
and is not relevant to the choice of reflections for refinement.
<i>R</i>-factors based on <i>F</i>^2^ are statistically about twice as large
as those based on <i>F</i>, and <i>R</i>- factors based on ALL data will be
even larger.
;
_reflns_number_total     4352
_reflns_number_gt     3831
_reflns_threshold_expression     I>2\s(I)
_refine_ls_structure_factor_coef     Fsqd
_refine_ls_matrix_type     full
_refine_ls_R_factor_all     0.0359
_refine_ls_R_factor_gt     0.0306
_refine_ls_wR_factor_gt     0.0766
_refine_ls_wR_factor_ref     0.0789
_refine_ls_goodness_of_fit_ref     0.998
_refine_ls_restrained_S_all     0.998
_refine_ls_number_reflns     4352
_refine_ls_number_parameters     415
_refine_ls_number_restraints     0
_refine_ls_hydrogen_treatment     refall
_refine_ls_weighting_scheme     calc
_refine_ls_weighting_details
         'calc w=1/[\s^2^(Fo^2^)+(0.0482P)^2^+0.6095P] where P=(Fo^2^+2Fc^2^)/3'
_atom_sites_solution_hydrogens     difmap
_atom_sites_solution_primary     direct
_atom_sites_solution_secondary     difmap
_refine_ls_shift/su_max     0.001
_refine_ls_shift/su_mean     0.000
_refine_diff_density_max     0.373
_refine_diff_density_min     -0.378
_refine_ls_extinction_method     none
_refine_ls_extinction_coef     ?
loop_
    _atom_type_symbol
    _atom_type_description
    _atom_type_scat_dispersion_real
    _atom_type_scat_dispersion_imag
    _atom_type_scat_source
    'C' 'C' 0.0181 0.0091
                         'International Tables Vol C Tables 4.2.6.8 and 6.1.1.4'
    'H' 'H' 0.0000 0.0000
                         'International Tables Vol C Tables 4.2.6.8 and 6.1.1.4'
    'N' 'N' 0.0311 0.0180
                         'International Tables Vol C Tables 4.2.6.8 and 6.1.1.4'
    'S' 'S' 0.3331 0.5567
                         'International Tables Vol C Tables 4.2.6.8 and 6.1.1.4'
    'Cl' 'Cl' 0.3639 0.7018
                         'International Tables Vol C Tables 4.2.6.8 and 6.1.1.4'
_computing_data_collection     'APEX2 (Bruker, 2005)'
_computing_cell_refinement     'SAINT (Bruker, 2005)'
_computing_data_reduction     'SAINT (Bruker, 2005)'
_computing_structure_solution     'SHELXS97 (Sheldrick, 2008)'
_computing_structure_refinement     'SHELXL97 (Sheldrick, 2008)'
_computing_molecular_graphics     'XP (Bruker, 2005)'
_computing_publication_material     'XCIF (Bruker, 2005)'
loop_
    _atom_site_type_symbol
    _atom_site_label
    _atom_site_fract_x
    _atom_site_fract_y
    _atom_site_fract_z
    _atom_site_U_iso_or_equiv
    _atom_site_adp_type
    _atom_site_calc_flag
    _atom_site_refinement_flags
    _atom_site_occupancy
    _atom_site_disorder_assembly
    _atom_site_disorder_group
    S S1 -0.16197(6) 0.64055(4) 0.22928(3) 0.02003(12) Uani d . 1 . .
    S S2 0.22351(6) 0.40021(4) 0.33879(3) 0.01732(12) Uani d . 1 . .
    N N1 -0.02010(19) 0.73385(13) 0.44545(11) 0.0161(3) Uani d . 1 . .
    N N2 0.17914(18) 0.58715(12) 0.50867(11) 0.0155(3) Uani d . 1 . .
    N N3 -0.2641(2) 0.84086(13) 0.26682(12) 0.0211(4) Uani d . 1 . .
    N N4 0.39069(19) 0.33830(12) 0.48236(11) 0.0167(3) Uani d . 1 . .
    C C1 -0.1189(2) 0.80420(15) 0.41677(14) 0.0172(4) Uani d . 1 . .
    C C2 -0.1611(2) 0.90203(16) 0.48337(14) 0.0195(4) Uani d . 1 . .
    C C3 -0.0951(2) 0.92663(16) 0.58255(14) 0.0195(4) Uani d . 1 . .
    C C4 0.0093(2) 0.85441(15) 0.61687(13) 0.0164(4) Uani d . 1 . .
    C C5 0.0753(2) 0.87447(16) 0.72043(14) 0.0186(4) Uani d . 1 . .
    C C6 0.1658(2) 0.79970(16) 0.75169(14) 0.0196(4) Uani d . 1 . .
    C C7 0.2011(2) 0.69974(15) 0.68113(13) 0.0167(4) Uani d . 1 . .
    C C8 0.2901(2) 0.61883(16) 0.71135(14) 0.0188(4) Uani d . 1 . .
    C C9 0.3234(2) 0.52576(16) 0.64199(14) 0.0180(4) Uani d . 1 . .
    C C10 0.2672(2) 0.51431(15) 0.54114(14) 0.0160(4) Uani d . 1 . .
    C C11 0.0425(2) 0.75722(15) 0.54414(13) 0.0156(4) Uani d . 1 . .
    C C12 0.1452(2) 0.67863(15) 0.57772(13) 0.0159(4) Uani d . 1 . .
    C C13 -0.1855(2) 0.77490(15) 0.30927(14) 0.0174(4) Uani d . 1 . .
    C C14 -0.2697(2) 0.67676(16) 0.12950(14) 0.0198(4) Uani d . 1 . .
    C C15 -0.3127(2) 0.78754(16) 0.16477(14) 0.0202(4) Uani d . 1 . .
    C C16 -0.3991(3) 0.83493(19) 0.09613(15) 0.0274(5) Uani d . 1 . .
    C C17 -0.4411(3) 0.77107(19) -0.00363(16) 0.0295(5) Uani d . 1 . .
    C C18 -0.3985(3) 0.66055(19) -0.03754(16) 0.0280(5) Uani d . 1 . .
    C C19 -0.3121(3) 0.61241(18) 0.02860(15) 0.0247(4) Uani d . 1 . .
    C C20 0.3034(2) 0.41652(15) 0.46417(13) 0.0154(4) Uani d . 1 . .
    C C21 0.3131(2) 0.27520(15) 0.30739(14) 0.0177(4) Uani d . 1 . .
    C C22 0.3991(2) 0.25688(15) 0.39417(14) 0.0171(4) Uani d . 1 . .
    C C23 0.4800(2) 0.15927(16) 0.38635(15) 0.0196(4) Uani d . 1 . .
    C C24 0.4739(2) 0.08355(16) 0.29330(15) 0.0221(4) Uani d . 1 . .
    C C25 0.3865(3) 0.10262(17) 0.20755(15) 0.0245(4) Uani d . 1 . .
    C C26 0.3058(2) 0.19776(17) 0.21311(15) 0.0219(4) Uani d . 1 . .
    H H2 -0.233(3) 0.9445(19) 0.4549(16) 0.028(6) Uiso d . 1 . .
    H H3 -0.118(2) 0.9906(18) 0.6279(15) 0.017(5) Uiso d . 1 . .
    H H5 0.054(2) 0.9395(18) 0.7645(15) 0.016(5) Uiso d . 1 . .
    H H6 0.207(2) 0.8083(16) 0.8204(15) 0.015(5) Uiso d . 1 . .
    H H8 0.328(2) 0.6297(17) 0.7835(16) 0.021(5) Uiso d . 1 . .
    H H9 0.380(3) 0.4734(18) 0.6609(15) 0.022(5) Uiso d . 1 . .
    H H16 -0.425(3) 0.909(2) 0.1181(16) 0.029(6) Uiso d . 1 . .
    H H17 -0.504(3) 0.803(2) -0.0520(17) 0.034(6) Uiso d . 1 . .
    H H18 -0.429(2) 0.6211(17) -0.1043(16) 0.019(5) Uiso d . 1 . .
    H H19 -0.286(3) 0.535(2) 0.0041(16) 0.029(6) Uiso d . 1 . .
    H H23 0.535(3) 0.1458(18) 0.4413(16) 0.021(5) Uiso d . 1 . .
    H H24 0.528(3) 0.0190(19) 0.2872(15) 0.023(5) Uiso d . 1 . .
    H H25 0.381(3) 0.0496(19) 0.1426(16) 0.025(6) Uiso d . 1 . .
    H H26 0.245(3) 0.2090(17) 0.1567(16) 0.021(5) Uiso d . 1 . .
    Cl Cl1S 0.32173(7) 0.83312(4) 0.34294(4) 0.03355(14) Uani d . 1 . .
    Cl Cl2S 0.32540(7) 0.60371(4) 0.20953(4) 0.03418(14) Uani d . 1 . .
    C C1S 0.3093(3) 0.68551(17) 0.33012(15) 0.0217(4) Uani d . 1 . .
    H H1SA 0.201(3) 0.6616(17) 0.3398(14) 0.020(5) Uiso d . 1 . .
    H H1SB 0.403(3) 0.6741(18) 0.3742(16) 0.026(6) Uiso d . 1 . .
    Cl Cl3S 0.07322(8) 0.63525(5) 0.93119(5) 0.04547(17) Uani d . 1 . .
    Cl Cl4S 0.05564(10) 0.87470(6) 1.03272(6) 0.0674(2) Uani d . 1 . .
    C C2S 0.1165(3) 0.7470(2) 1.04721(19) 0.0406(6) Uani d . 1 . .
    H H2SA 0.241(4) 0.763(2) 1.0784(19) 0.049(7) Uiso d . 1 . .
    H H2SB 0.047(3) 0.726(2) 1.087(2) 0.049(8) Uiso d . 1 . .
loop_
    _atom_site_aniso_label
    _atom_site_aniso_U_11
    _atom_site_aniso_U_22
    _atom_site_aniso_U_33
    _atom_site_aniso_U_12
    _atom_site_aniso_U_13
    _atom_site_aniso_U_23
    S1 0.0242(3) 0.0178(2) 0.0193(2) 0.00770(18) 0.00485(18) 0.00731(19)
    S2 0.0174(2) 0.0169(2) 0.0178(2) 0.00438(17) 0.00378(17) 0.00611(18)
    N1 0.0145(8) 0.0172(8) 0.0189(8) 0.0021(6) 0.0067(6) 0.0076(6)
    N2 0.0128(8) 0.0152(8) 0.0189(8) 0.0011(6) 0.0053(6) 0.0058(6)
    N3 0.0232(9) 0.0223(9) 0.0222(9) 0.0082(7) 0.0080(7) 0.0109(7)
    N4 0.0146(8) 0.0159(8) 0.0204(8) 0.0020(6) 0.0054(6) 0.0066(6)
    C1 0.0142(9) 0.0175(9) 0.0226(10) 0.0019(7) 0.0076(7) 0.0085(8)
    C2 0.0198(10) 0.0174(9) 0.0251(10) 0.0062(8) 0.0087(8) 0.0097(8)
    C3 0.0205(10) 0.0154(10) 0.0241(10) 0.0028(8) 0.0100(8) 0.0057(8)
    C4 0.0136(9) 0.0153(9) 0.0210(10) 0.0000(7) 0.0073(7) 0.0055(7)
    C5 0.0174(10) 0.0163(10) 0.0206(10) 0.0009(7) 0.0079(7) 0.0025(8)
    C6 0.0180(10) 0.0232(10) 0.0168(10) 0.0010(8) 0.0053(7) 0.0054(8)
    C7 0.0124(9) 0.0185(9) 0.0185(9) -0.0010(7) 0.0041(7) 0.0059(8)
    C8 0.0144(9) 0.0225(10) 0.0203(10) 0.0009(7) 0.0045(7) 0.0086(8)
    C9 0.0149(10) 0.0186(10) 0.0224(10) 0.0038(8) 0.0040(7) 0.0098(8)
    C10 0.0104(9) 0.0148(9) 0.0233(10) 0.0002(7) 0.0054(7) 0.0069(8)
    C11 0.0121(9) 0.0162(9) 0.0201(10) -0.0005(7) 0.0060(7) 0.0076(7)
    C12 0.0119(9) 0.0155(9) 0.0209(10) -0.0006(7) 0.0063(7) 0.0062(8)
    C13 0.0161(10) 0.0169(9) 0.0222(10) 0.0032(7) 0.0093(7) 0.0078(8)
    C14 0.0163(10) 0.0237(10) 0.0228(10) 0.0051(8) 0.0065(7) 0.0110(8)
    C15 0.0203(10) 0.0228(10) 0.0206(10) 0.0065(8) 0.0077(7) 0.0089(8)
    C16 0.0330(12) 0.0290(12) 0.0264(11) 0.0177(9) 0.0105(9) 0.0128(9)
    C17 0.0310(12) 0.0381(13) 0.0238(11) 0.0151(10) 0.0061(9) 0.0145(10)
    C18 0.0301(12) 0.0337(12) 0.0187(11) 0.0105(9) 0.0040(8) 0.0069(9)
    C19 0.0260(11) 0.0233(11) 0.0239(11) 0.0069(8) 0.0048(8) 0.0068(9)
    C20 0.0109(9) 0.0163(9) 0.0199(9) -0.0003(7) 0.0042(7) 0.0077(7)
    C21 0.0136(9) 0.0165(9) 0.0235(10) 0.0017(7) 0.0053(7) 0.0072(8)
    C22 0.0141(9) 0.0163(9) 0.0209(10) -0.0011(7) 0.0057(7) 0.0062(8)
    C23 0.0174(10) 0.0185(10) 0.0271(11) 0.0030(7) 0.0080(8) 0.0116(8)
    C24 0.0206(10) 0.0155(10) 0.0323(12) 0.0028(8) 0.0115(8) 0.0077(8)
    C25 0.0237(11) 0.0199(10) 0.0254(11) 0.0005(8) 0.0086(8) 0.0005(9)
    C26 0.0182(10) 0.0241(10) 0.0201(10) 0.0017(8) 0.0027(8) 0.0045(8)
    Cl1S 0.0412(3) 0.0209(3) 0.0436(3) 0.0111(2) 0.0151(2) 0.0133(2)
    Cl2S 0.0537(4) 0.0306(3) 0.0227(3) 0.0168(2) 0.0146(2) 0.0094(2)
    C1S 0.0249(11) 0.0205(10) 0.0228(11) 0.0081(8) 0.0076(8) 0.0095(8)
    Cl3S 0.0506(4) 0.0385(3) 0.0509(4) 0.0138(3) 0.0195(3) 0.0139(3)
    Cl4S 0.0650(5) 0.0360(4) 0.0686(5) 0.0069(3) -0.0205(4) -0.0029(3)
    C2S 0.0348(14) 0.0513(15) 0.0376(14) 0.0033(11) 0.0082(11) 0.0187(12)
_geom_special_details
;
All e.s.d.'s (except the e.s.d. in the dihedral angle between two l.s. planes)
are estimated using the full covariance matrix. The cell e.s.d.'s are taken
into account individually in the estimation of e.s.d.'s in distances, angles
and torsion angles; correlations between e.s.d.'s in cell parameters are only
used when they are defined by crystal symmetry. An approximate (isotropic)
treatment of cell e.s.d.'s is used for estimating e.s.d.'s involving l.s.
planes.
;
loop_
    _geom_bond_atom_site_label_1
    _geom_bond_atom_site_label_2
    _geom_bond_site_symmetry_2
    _geom_bond_distance
    _geom_bond_publ_flag
    S1 C14 . 1.7370(19) ?
    S1 C13 . 1.7607(18) ?
    S2 C21 . 1.7334(18) ?
    S2 C20 . 1.7491(18) ?
    N1 C1 . 1.330(2) ?
    N1 C11 . 1.351(2) ?
    N2 C10 . 1.331(2) ?
    N2 C12 . 1.352(2) ?
    N3 C13 . 1.299(2) ?
    N3 C15 . 1.382(2) ?
    N4 C20 . 1.303(2) ?
    N4 C22 . 1.384(2) ?
    C1 C2 . 1.414(3) ?
    C1 C13 . 1.464(3) ?
    C2 C3 . 1.359(3) ?
    C2 H2 . 0.93(2) ?
    C3 C4 . 1.408(3) ?
    C3 H3 . 0.92(2) ?
    C4 C11 . 1.422(3) ?
    C4 C5 . 1.427(3) ?
    C5 C6 . 1.353(3) ?
    C5 H5 . 0.92(2) ?
    C6 C7 . 1.435(3) ?
    C6 H6 . 0.96(2) ?
    C7 C8 . 1.405(3) ?
    C7 C12 . 1.414(3) ?
    C8 C9 . 1.364(3) ?
    C8 H8 . 0.99(2) ?
    C9 C10 . 1.404(3) ?
    C9 H9 . 0.90(2) ?
    C10 C20 . 1.469(2) ?
    C11 C12 . 1.460(2) ?
    C14 C19 . 1.391(3) ?
    C14 C15 . 1.407(3) ?
    C15 C16 . 1.405(3) ?
    C16 C17 . 1.376(3) ?
    C16 H16 . 0.94(2) ?
    C17 C18 . 1.400(3) ?
    C17 H17 . 0.98(2) ?
    C18 C19 . 1.385(3) ?
    C18 H18 . 0.91(2) ?
    C19 H19 . 0.97(2) ?
    C21 C26 . 1.397(3) ?
    C21 C22 . 1.405(3) ?
    C22 C23 . 1.404(3) ?
    C23 C24 . 1.377(3) ?
    C23 H23 . 0.90(2) ?
    C24 C25 . 1.400(3) ?
    C24 H24 . 0.93(2) ?
    C25 C26 . 1.380(3) ?
    C25 H25 . 0.96(2) ?
    C26 H26 . 0.92(2) ?
    Cl1S C1S . 1.7733(19) ?
    Cl2S C1S . 1.773(2) ?
    C1S H1SA . 0.95(2) ?
    C1S H1SB . 0.94(2) ?
    Cl3S C2S . 1.766(3) ?
    Cl4S C2S . 1.754(3) ?
    C2S H2SA . 0.99(3) ?
    C2S H2SB . 0.97(3) ?
loop_
    _geom_angle_atom_site_label_1
    _geom_angle_atom_site_label_2
    _geom_angle_atom_site_label_3
    _geom_angle_site_symmetry_1
    _geom_angle_site_symmetry_3
    _geom_angle
    _geom_angle_publ_flag
    C14 S1 C13 . . 88.49(9) ?
    C21 S2 C20 . . 88.48(9) ?
    C1 N1 C11 . . 117.85(15) ?
    C10 N2 C12 . . 117.47(15) ?
    C13 N3 C15 . . 110.46(16) ?
    C20 N4 C22 . . 110.30(15) ?
    N1 C1 C2 . . 123.86(17) ?
    N1 C1 C13 . . 116.02(16) ?
    C2 C1 C13 . . 120.12(16) ?
    C3 C2 C1 . . 118.15(18) ?
    C3 C2 H2 . . 125.4(14) ?
    C1 C2 H2 . . 116.4(14) ?
    C2 C3 C4 . . 120.23(18) ?
    C2 C3 H3 . . 120.3(12) ?
    C4 C3 H3 . . 119.5(12) ?
    C3 C4 C11 . . 117.41(17) ?
    C3 C4 C5 . . 122.00(17) ?
    C11 C4 C5 . . 120.56(17) ?
    C6 C5 C4 . . 120.92(17) ?
    C6 C5 H5 . . 121.6(12) ?
    C4 C5 H5 . . 117.4(12) ?
    C5 C6 C7 . . 120.55(17) ?
    C5 C6 H6 . . 123.3(12) ?
    C7 C6 H6 . . 116.1(12) ?
    C8 C7 C12 . . 117.46(16) ?
    C8 C7 C6 . . 121.80(17) ?
    C12 C7 C6 . . 120.73(16) ?
    C9 C8 C7 . . 120.03(17) ?
    C9 C8 H8 . . 120.5(12) ?
    C7 C8 H8 . . 119.5(12) ?
    C8 C9 C10 . . 118.20(17) ?
    C8 C9 H9 . . 120.5(13) ?
    C10 C9 H9 . . 121.3(13) ?
    N2 C10 C9 . . 124.03(17) ?
    N2 C10 C20 . . 116.04(16) ?
    C9 C10 C20 . . 119.93(16) ?
    N1 C11 C4 . . 122.47(16) ?
    N1 C11 C12 . . 118.95(16) ?
    C4 C11 C12 . . 118.57(16) ?
    N2 C12 C7 . . 122.76(16) ?
    N2 C12 C11 . . 118.65(16) ?
    C7 C12 C11 . . 118.56(16) ?
    N3 C13 C1 . . 124.79(16) ?
    N3 C13 S1 . . 116.14(14) ?
    C1 C13 S1 . . 119.06(13) ?
    C19 C14 C15 . . 121.75(18) ?
    C19 C14 S1 . . 128.78(15) ?
    C15 C14 S1 . . 109.46(14) ?
    N3 C15 C16 . . 125.46(18) ?
    N3 C15 C14 . . 115.44(17) ?
    C16 C15 C14 . . 119.10(18) ?
    C17 C16 C15 . . 119.06(19) ?
    C17 C16 H16 . . 120.7(14) ?
    C15 C16 H16 . . 120.3(14) ?
    C16 C17 C18 . . 121.17(19) ?
    C16 C17 H17 . . 119.5(13) ?
    C18 C17 H17 . . 119.3(13) ?
    C19 C18 C17 . . 120.83(19) ?
    C19 C18 H18 . . 120.8(13) ?
    C17 C18 H18 . . 118.4(13) ?
    C18 C19 C14 . . 118.09(19) ?
    C18 C19 H19 . . 119.8(13) ?
    C14 C19 H19 . . 122.1(13) ?
    N4 C20 C10 . . 124.42(16) ?
    N4 C20 S2 . . 116.40(14) ?
    C10 C20 S2 . . 119.17(13) ?
    C26 C21 C22 . . 121.22(17) ?
    C26 C21 S2 . . 128.96(15) ?
    C22 C21 S2 . . 109.82(14) ?
    N4 C22 C23 . . 125.39(17) ?
    N4 C22 C21 . . 114.98(16) ?
    C23 C22 C21 . . 119.60(17) ?
    C24 C23 C22 . . 119.06(19) ?
    C24 C23 H23 . . 120.1(13) ?
    C22 C23 H23 . . 120.9(13) ?
    C23 C24 C25 . . 120.61(18) ?
    C23 C24 H24 . . 119.8(13) ?
    C25 C24 H24 . . 119.6(13) ?
    C26 C25 C24 . . 121.51(19) ?
    C26 C25 H25 . . 117.7(13) ?
    C24 C25 H25 . . 120.8(13) ?
    C25 C26 C21 . . 117.99(19) ?
    C25 C26 H26 . . 121.5(13) ?
    C21 C26 H26 . . 120.4(13) ?
    Cl2S C1S Cl1S . . 110.15(11) ?
    Cl2S C1S H1SA . . 109.8(12) ?
    Cl1S C1S H1SA . . 107.6(12) ?
    Cl2S C1S H1SB . . 105.3(13) ?
    Cl1S C1S H1SB . . 110.1(13) ?
    H1SA C1S H1SB . . 113.8(18) ?
    Cl4S C2S Cl3S . . 111.12(14) ?
    Cl4S C2S H2SA . . 106.9(15) ?
    Cl3S C2S H2SA . . 109.9(15) ?
    Cl4S C2S H2SB . . 106.1(16) ?
    Cl3S C2S H2SB . . 108.2(16) ?
    H2SA C2S H2SB . . 115(2) ?
loop_
    _geom_torsion_atom_site_label_1
    _geom_torsion_atom_site_label_2
    _geom_torsion_atom_site_label_3
    _geom_torsion_atom_site_label_4
    _geom_torsion_site_symmetry_1
    _geom_torsion_site_symmetry_2
    _geom_torsion_site_symmetry_3
    _geom_torsion_site_symmetry_4
    _geom_torsion
    _geom_torsion_publ_flag
    C11 N1 C1 C2 . . . . 0.4(3) ?
    C11 N1 C1 C13 . . . . -179.31(15) ?
    N1 C1 C2 C3 . . . . 0.9(3) ?
    C13 C1 C2 C3 . . . . -179.40(16) ?
    C1 C2 C3 C4 . . . . -1.3(3) ?
    C2 C3 C4 C11 . . . . 0.5(3) ?
    C2 C3 C4 C5 . . . . -177.33(17) ?
    C3 C4 C5 C6 . . . . 175.55(18) ?
    C11 C4 C5 C6 . . . . -2.2(3) ?
    C4 C5 C6 C7 . . . . 1.5(3) ?
    C5 C6 C7 C8 . . . . -177.99(17) ?
    C5 C6 C7 C12 . . . . 1.3(3) ?
    C12 C7 C8 C9 . . . . 1.7(3) ?
    C6 C7 C8 C9 . . . . -179.01(17) ?
    C7 C8 C9 C10 . . . . 0.3(3) ?
    C12 N2 C10 C9 . . . . 1.2(2) ?
    C12 N2 C10 C20 . . . . -179.38(15) ?
    C8 C9 C10 N2 . . . . -1.8(3) ?
    C8 C9 C10 C20 . . . . 178.81(16) ?
    C1 N1 C11 C4 . . . . -1.3(2) ?
    C1 N1 C11 C12 . . . . 177.38(16) ?
    C3 C4 C11 N1 . . . . 0.9(3) ?
    C5 C4 C11 N1 . . . . 178.72(16) ?
    C3 C4 C11 C12 . . . . -177.81(16) ?
    C5 C4 C11 C12 . . . . 0.0(2) ?
    C10 N2 C12 C7 . . . . 0.9(2) ?
    C10 N2 C12 C11 . . . . -177.37(15) ?
    C8 C7 C12 N2 . . . . -2.3(3) ?
    C6 C7 C12 N2 . . . . 178.33(16) ?
    C8 C7 C12 C11 . . . . 175.94(16) ?
    C6 C7 C12 C11 . . . . -3.4(2) ?
    N1 C11 C12 N2 . . . . 2.3(2) ?
    C4 C11 C12 N2 . . . . -178.98(15) ?
    N1 C11 C12 C7 . . . . -176.04(15) ?
    C4 C11 C12 C7 . . . . 2.7(2) ?
    C15 N3 C13 C1 . . . . -179.20(16) ?
    C15 N3 C13 S1 . . . . 0.1(2) ?
    N1 C1 C13 N3 . . . . -170.20(17) ?
    C2 C1 C13 N3 . . . . 10.1(3) ?
    N1 C1 C13 S1 . . . . 10.5(2) ?
    C2 C1 C13 S1 . . . . -169.22(14) ?
    C14 S1 C13 N3 . . . . -0.46(15) ?
    C14 S1 C13 C1 . . . . 178.90(14) ?
    C13 S1 C14 C19 . . . . -179.45(19) ?
    C13 S1 C14 C15 . . . . 0.63(14) ?
    C13 N3 C15 C16 . . . . -179.48(19) ?
    C13 N3 C15 C14 . . . . 0.4(2) ?
    C19 C14 C15 N3 . . . . 179.34(17) ?
    S1 C14 C15 N3 . . . . -0.7(2) ?
    C19 C14 C15 C16 . . . . -0.8(3) ?
    S1 C14 C15 C16 . . . . 179.16(15) ?
    N3 C15 C16 C17 . . . . -179.27(19) ?
    C14 C15 C16 C17 . . . . 0.8(3) ?
    C15 C16 C17 C18 . . . . -0.4(3) ?
    C16 C17 C18 C19 . . . . -0.2(3) ?
    C17 C18 C19 C14 . . . . 0.3(3) ?
    C15 C14 C19 C18 . . . . 0.2(3) ?
    S1 C14 C19 C18 . . . . -179.70(16) ?
    C22 N4 C20 C10 . . . . 178.79(16) ?
    C22 N4 C20 S2 . . . . -0.35(19) ?
    N2 C10 C20 N4 . . . . 178.51(16) ?
    C9 C10 C20 N4 . . . . -2.1(3) ?
    N2 C10 C20 S2 . . . . -2.4(2) ?
    C9 C10 C20 S2 . . . . 177.03(13) ?
    C21 S2 C20 N4 . . . . 0.89(14) ?
    C21 S2 C20 C10 . . . . -178.30(14) ?
    C20 S2 C21 C26 . . . . 177.75(18) ?
    C20 S2 C21 C22 . . . . -1.12(13) ?
    C20 N4 C22 C23 . . . . -178.48(17) ?
    C20 N4 C22 C21 . . . . -0.6(2) ?
    C26 C21 C22 N4 . . . . -177.75(16) ?
    S2 C21 C22 N4 . . . . 1.22(19) ?
    C26 C21 C22 C23 . . . . 0.3(3) ?
    S2 C21 C22 C23 . . . . 179.26(14) ?
    N4 C22 C23 C24 . . . . 178.07(17) ?
    C21 C22 C23 C24 . . . . 0.3(3) ?
    C22 C23 C24 C25 . . . . -0.8(3) ?
    C23 C24 C25 C26 . . . . 0.8(3) ?
    C24 C25 C26 C21 . . . . -0.2(3) ?
    C22 C21 C26 C25 . . . . -0.3(3) ?
    S2 C21 C26 C25 . . . . -179.07(15) ?
loop_
    _geom_hbond_atom_site_label_D
    _geom_hbond_atom_site_label_H
    _geom_hbond_atom_site_label_A
    _geom_hbond_site_symmetry_A
    _geom_hbond_distance_DH
    _geom_hbond_distance_HA
    _geom_hbond_distance_DA
    _geom_hbond_angle_DHA
    C1S H1SB N4 2_666 0.94(2) 2.44(2) 3.360(3) 166.7(19)
    C3 H3 Cl1S 2_576 0.92(2) 2.82(2) 3.615(2) 145.6(16)
data_global
_journal_date_recd_electronic     2008-05-25
_journal_date_accepted     2008-06-30
_journal_name_full     'Acta Crystallographica, Section E'
_journal_year     2008
_journal_volume     64
_journal_issue      9
_journal_page_first     o1836
_journal_page_last     o1836
_journal_paper_category     QO
_journal_coeditor_code     HB2737
_publ_contact_author_name     'Mohammad Rezaul Karim'
_publ_contact_author_address
;Tennessee State University
Department of Chemistry
3500 John A Merritt Blvd
Nashville, TN 37209
USA
;
_publ_contact_author_email     mkarim@tnstate.edu
_publ_contact_author_fax     '(615) 9635326'
_publ_contact_author_phone     '(615) 9635344'
_publ_section_title
;
2,9-Bis(1,3-benzothiazol-2-yl)-1,10-phenanthroline dichloromethane disolvate
;
loop_
    _publ_author_name
    _publ_author_footnote
    _publ_author_address
    'Akther, Jesmin'
;
Current address: Department of Chemistry and Biochemistry, 3210 N Cramer Street,
Milwaukee, WI 53211, USA.
;
;
Tennessee State University
Department of Chemistry
3500 John A Merritt Blvd
Nashville, TN 37209
USA
;
    'Lindeman, Sergey' .
;
Department of Chemistry
Marquette University
PO Box 1881
Milwaukee, WI 53201-1881, USA
;
    'Karim, Mohammad Rezaul' .
;
Tennessee State University
Department of Chemistry
3500 John A Merritt Blvd
Nashville, TN 37209
USA
;
