# Supplementary material for: 2,9-Bis(1,3-benzothia­zol-2-yl)-1,10-phenanthroline dichloro­methane disolvate
Source: Acta Crystallogr Sect E Struct Rep Online. 2008 Aug 30;64(Pt 9):o1836. doi: 10.1107/S1600536808019995 (PMC2960670; doi:10.1107/S1600536808019995)
Supplement: Supplementary file 2 [file e-64-o1836-Isup2.hkl]

# 
# h,k,l, Fc-squared, Fo-squared, sigma(Fo-squared) and status flag 
# 
data_I
_shelx_title ' karim_117 in P-1' 
_shelx_refln_list_code          4 
_shelx_F_calc_maximum      362.23 
_exptl_crystal_F_000       628.00 
_reflns_d_resolution_high  0.8408 
 
loop_ 
 _symmetry_equiv_pos_as_xyz 
 'x, y, z' 
 '-x, -y, -z' 
 
_cell_length_a     8.0969 
_cell_length_b    12.3990 
_cell_length_c    14.6006 
_cell_angle_alpha 108.234 
_cell_angle_beta  102.181 
_cell_angle_gamma  94.335 
 
_shelx_F_squared_multiplier     1.000 
 
loop_ 
 _refln_index_h 
 _refln_index_k 
 _refln_index_l 
 _refln_F_squared_calc 
 _refln_F_squared_meas 
 _refln_F_squared_sigma 
 _refln_observed_status 
   1   0   0     1062.78     1019.05     11.92 o 
   2   0   0     5362.48     5736.64     64.85 o 
   3   0   0     2444.03     2472.34     34.57 o 
   4   0   0      155.48      157.29      5.09 o 
   5   0   0      505.05      492.24     13.40 o 
   6   0   0      494.82      485.14     10.32 o 
   7   0   0       21.57       21.17      6.03 o 
   8   0   0      708.57      687.05     26.39 o 
   9   0   0       75.26       58.15      9.91 o 
  -9   1   0       13.18        7.77      8.44 o 
  -8   1   0      435.36      425.52     14.34 o 
  -7   1   0      445.38      428.87     11.39 o 
  -6   1   0      157.65      156.89      5.36 o 
  -5   1   0       16.60       19.96      3.89 o 
  -4   1   0     4489.66     4622.72     63.51 o 
  -3   1   0      738.42      752.17     10.05 o 
  -2   1   0     1399.03     1283.40     15.41 o 
  -1   1   0     1798.79     1733.71     21.97 o 
   0   1   0     3032.99     3059.04     39.79 o 
   1   1   0      298.83      308.69      4.96 o 
   2   1   0    22429.16    23616.85    263.94 o 
   3   1   0       84.55       80.79      2.81 o 
   4   1   0     3790.21     3762.57     52.39 o 
   5   1   0       20.75       30.55      4.56 o 
   6   1   0        0.08        6.43      4.96 o 
   7   1   0      255.80      271.98     11.92 o 
   8   1   0        4.96        0.00      8.98 o 
  -9   2   0        2.14        0.00      8.04 o 
  -8   2   0        0.24        4.82      5.49 o 
  -7   2   0      314.73      311.77     12.06 o 
  -6   2   0     1184.25     1184.39     18.62 o 
  -5   2   0      130.08      169.08      7.77 o 
  -4   2   0      387.07      368.58     10.85 o 
  -3   2   0       12.02        9.38      1.34 o 
  -2   2   0      439.82      450.98      6.16 o 
  -1   2   0       91.71       93.92      2.01 o 
   0   2   0    14257.33    14495.33    162.65 o 
   1   2   0      334.94      342.45      5.90 o 
   2   2   0       20.09       15.27      1.47 o 
   3   2   0      473.39      459.95      8.44 o 
   5   2   0        0.96        1.34      2.81 o 
   6   2   0      134.26      129.56      8.17 o 
   7   2   0       96.38       80.92      7.77 o 
   8   2   0      124.58      129.69      8.44 o 
  -9   3   0       10.01       14.47      5.63 o 
  -8   3   0       29.58       22.64      5.90 o 
  -7   3   0      261.41      286.45     11.25 o 
  -6   3   0        3.09        1.74      2.95 o 
  -5   3   0      219.49      235.14      7.37 o 
  -4   3   0     6001.00     5899.42    106.38 o 
  -3   3   0     3269.29     3103.12     43.68 o 
  -2   3   0      192.86      171.63      3.22 o 
  -1   3   0      208.58      187.17      3.75 o 
   0   3   0       71.35       69.54      2.55 o 
   1   3   0      303.85      320.61      6.03 o 
   2   3   0     1540.99     1584.18     22.37 o 
   3   3   0       57.82       65.92      3.48 o 
   4   3   0      746.92      710.10     16.08 o 
   5   3   0      475.64      469.47     10.72 o 
   6   3   0       68.38       58.55      7.23 o 
   7   3   0      147.48      159.03      9.65 o 
   8   3   0       45.71       54.66      8.44 o 
  -9   4   0      132.38      148.18      9.11 o 
  -8   4   0      452.31      488.36     14.87 o 
  -7   4   0      845.32      841.93     20.63 o 
  -6   4   0       11.86        7.37      3.75 o 
  -5   4   0      227.81      196.82      7.10 o 
  -4   4   0      369.11      355.32     10.85 o 
  -3   4   0       61.19       77.04      3.75 o 
  -2   4   0       68.60       68.46      3.35 o 
  -1   4   0      107.77       94.72      2.68 o 
   0   4   0    17146.28    18254.42    204.45 o 
   1   4   0     1156.33     1173.27     17.15 o 
   2   4   0     1071.91     1126.24     17.15 o 
   3   4   0      440.28      433.83      9.11 o 
   4   4   0        0.56        1.34      2.81 o 
   5   4   0      680.49      617.78     10.18 o 
   6   4   0        8.03       11.12      4.82 o 
   7   4   0       13.31       21.57      8.17 o 
   8   4   0        9.20        5.63      6.83 o 
  -9   5   0        0.25        3.35      7.37 o 
  -8   5   0     1144.18     1211.85     26.66 o 
  -7   5   0      129.87      129.42      6.70 o 
  -6   5   0      387.79      365.23     10.05 o 
  -5   5   0       35.57       32.83      4.02 o 
  -4   5   0     3078.40     3081.01     58.68 o 
  -3   5   0      621.08      648.20     11.66 o 
  -2   5   0     3543.67     3726.93     52.25 o 
  -1   5   0       14.82       27.06      2.28 o 
   0   5   0     2127.18     2215.50     30.55 o 
   1   5   0      659.51      708.09     11.79 o 
   2   5   0     2669.73     2740.43     38.18 o 
   3   5   0      331.35      316.73      8.17 o 
   4   5   0     1468.96     1371.82     22.37 o 
   5   5   0      403.82      374.07     12.06 o 
   6   5   0      150.95      129.83      8.04 o 
   7   5   0      165.38      189.98      9.38 o 
  -9   6   0      289.07      283.77     14.34 o 
  -8   6   0       27.56       35.64      5.76 o 
  -7   6   0      441.65      461.83     11.52 o 
  -6   6   0       31.46       30.68      4.42 o 
  -5   6   0      177.58      176.18      5.63 o 
  -4   6   0      860.09      794.37     19.56 o 
  -3   6   0       57.48       65.78      3.89 o 
  -2   6   0      451.60      445.35      8.98 o 
  -1   6   0      283.50      329.32      9.38 o 
   0   6   0       29.46       45.96      3.08 o 
   1   6   0     1603.97     1660.02     24.52 o 
   2   6   0      811.74      818.22     14.47 o 
   3   6   0      119.53      112.95      4.42 o 
   4   6   0        4.08        1.88      4.15 o 
   5   6   0      153.55      144.70      8.57 o 
   6   6   0        0.22        2.41      5.49 o 
   7   6   0       53.72       49.57      5.90 o 
  -8   7   0      115.39      124.33      8.17 o 
  -7   7   0      390.33      391.22     13.13 o 
  -6   7   0        1.46        3.22      4.02 o 
  -5   7   0      289.19      275.20      9.11 o 
  -4   7   0     3238.36     3110.62     40.60 o 
  -3   7   0     3855.81     3652.84     64.98 o 
  -2   7   0       93.28      105.31      6.03 o 
  -1   7   0      436.13      443.47     11.79 o 
   0   7   0      228.01      237.95      6.43 o 
   1   7   0      180.33      193.87      6.30 o 
   2   7   0       26.34       28.94      3.22 o 
   3   7   0        1.64        1.07      2.81 o 
   4   7   0        0.74        2.95      4.69 o 
   5   7   0       41.87       40.60      6.57 o 
   6   7   0       13.38       10.99      5.49 o 
   7   7   0        0.39        0.00      4.56 o 
  -8   8   0      271.38      283.90      9.38 o 
  -7   8   0      890.21      966.53     17.55 o 
  -6   8   0        8.02        5.76      4.29 o 
  -5   8   0     1962.09     1860.85     36.17 o 
  -4   8   0       43.71       45.42      6.03 o 
  -3   8   0       24.73       24.65      3.48 o 
  -2   8   0     1435.59     1406.93     19.70 o 
  -1   8   0      176.93      139.21      5.36 o 
   0   8   0     1318.39     1211.45     17.15 o 
   1   8   0     2491.66     2447.28     30.41 o 
   2   8   0       94.15       94.72      4.56 o 
   3   8   0      579.47      570.35     12.59 o 
   4   8   0        4.13        5.90      5.09 o 
   5   8   0      384.66      390.55     12.59 o 
   6   8   0      153.40      149.12      7.90 o 
  -7   9   0      346.18      376.48     11.39 o 
  -6   9   0      159.76      173.50      9.38 o 
  -5   9   0      322.33      316.19     11.92 o 
  -4   9   0     3407.24     3334.50     58.15 o 
  -3   9   0     1615.52     1575.47     30.68 o 
  -2   9   0      438.03      432.89      8.71 o 
  -1   9   0       96.98       90.30      4.96 o 
   0   9   0      759.06      688.93     12.19 o 
   1   9   0      380.76      385.33     12.46 o 
   2   9   0      992.85      981.94     17.28 o 
   3   9   0      109.77      100.49      6.70 o 
   4   9   0      291.60      295.83      9.91 o 
   5   9   0     1376.63     1405.32     26.13 o 
   6   9   0       68.39       49.44      7.50 o 
  -7  10   0       94.62       94.19      6.16 o 
  -6  10   0        0.83        1.07      4.82 o 
  -5  10   0       96.65       93.38      7.64 o 
  -4  10   0      632.53      612.56     16.61 o 
  -3  10   0      321.47      372.87     13.00 o 
  -2  10   0     4474.35     4263.25     71.01 o 
  -1  10   0       18.16       10.18      5.90 o 
   0  10   0       65.07       64.18      7.37 o 
   1  10   0      203.64      199.63     10.85 o 
   2  10   0       50.12       56.27      5.90 o 
   3  10   0      138.15      155.02      7.77 o 
   4  10   0        2.66        8.04      4.96 o 
   5  10   0        3.17       11.79      5.09 o 
  -6  11   0       60.84       60.16      6.16 o 
  -5  11   0      213.14      198.56      9.51 o 
  -4  11   0      411.72      409.04     13.13 o 
  -3  11   0      446.81      393.50     13.67 o 
  -2  11   0      266.78      268.23     15.54 o 
  -1  11   0       43.97       45.15      7.10 o 
   0  11   0       14.69       19.43      6.43 o 
   1  11   0       49.72       43.68      8.71 o 
   2  11   0       81.00       87.49      8.17 o 
   3  11   0       34.82       38.85      5.23 o 
   4  11   0      287.20      273.59      9.38 o 
  -5  12   0      550.33      558.03     19.56 o 
  -4  12   0      118.05      142.82     12.59 o 
  -1  12   0       87.30       88.43     10.32 o 
   0  12   0      146.34      150.59      9.11 o 
   1  12   0     1206.36     1236.64     24.92 o 
   2  12   0        1.43        2.68      6.03 o 
  -1  13   0      379.27      376.22     16.48 o 
   0  13   0       33.08       28.27      7.90 o 
   1  13   0       30.72        9.51      7.10 o 
  -2 -13   1       14.72       18.09      7.64 o 
  -1 -13   1       19.74       12.46      5.76 o 
   0 -13   1        7.59        9.38      5.63 o 
   1 -13   1        2.73       10.58      5.76 o 
   4 -13   1      252.29      273.59     14.07 o 
  -3 -12   1      450.75      468.80     13.26 o 
  -2 -12   1        0.83        9.91      6.30 o 
  -1 -12   1       19.90       15.01      6.30 o 
   0 -12   1     1365.11     1403.71     27.60 o 
   1 -12   1     2875.38     2821.76     47.96 o 
   2 -12   1       32.63       33.23     10.18 o 
   3 -12   1       15.31       12.46      9.11 o 
   4 -12   1      407.72      419.36     18.09 o 
   5 -12   1        2.99       11.25      7.77 o 
   6 -12   1       17.13       23.31      7.10 o 
  -4 -11   1      131.97      136.12      6.83 o 
  -3 -11   1       10.22        8.31      4.96 o 
  -2 -11   1      980.94     1039.29     22.64 o 
  -1 -11   1        0.28        4.29      7.90 o 
   0 -11   1      563.33      576.65     15.81 o 
   1 -11   1      388.53      385.19     13.26 o 
   2 -11   1      554.87      560.17     23.71 o 
   3 -11   1      386.17      383.45     18.22 o 
   4 -11   1       10.65       13.00      8.31 o 
   5 -11   1       23.25       20.37      5.76 o 
   6 -11   1      112.20      117.90      7.37 o 
  -5 -10   1       48.75       36.58      5.76 o 
  -4 -10   1        2.85        6.03      4.96 o 
  -3 -10   1       18.26       12.73      5.23 o 
  -2 -10   1        1.77        3.35      4.82 o 
  -1 -10   1      237.68      243.17     10.99 o 
   0 -10   1       36.65       41.67      6.30 o 
   1 -10   1     1341.80     1313.28     26.39 o 
   2 -10   1      419.31      414.40     13.80 o 
   3 -10   1     1722.09     1718.83     33.36 o 
   4 -10   1      288.60      266.89     11.39 o 
   5 -10   1       72.68       64.58      6.97 o 
   6 -10   1       98.93       93.52      6.83 o 
   7 -10   1        0.23        0.00      4.15 o 
  -6  -9   1        5.66        2.28      4.96 o 
  -5  -9   1       44.19       43.14      6.30 o 
  -4  -9   1      143.26      161.98      7.90 o 
  -3  -9   1     3483.36     3476.66     46.89 o 
  -2  -9   1      582.47      556.02     12.33 o 
  -1  -9   1     1182.47     1132.94     19.83 o 
   0  -9   1       83.82       94.46      4.96 o 
   1  -9   1      535.03      519.44     10.18 o 
   2  -9   1       14.23       15.14      3.48 o 
   3  -9   1      256.31      239.42      9.24 o 
   4  -9   1      436.11      434.10     13.67 o 
   5  -9   1     1624.03     1628.66     31.89 o 
   6  -9   1      606.21      608.00     15.68 o 
   7  -9   1      152.91      162.92      8.17 o 
  -6  -8   1       29.71       37.78      5.90 o 
  -5  -8   1      170.01      168.82      9.11 o 
  -4  -8   1      244.20      227.90      9.11 o 
  -3  -8   1     2599.28     2571.08     35.91 o 
  -2  -8   1      235.55      248.13      5.76 o 
  -1  -8   1     1164.57     1166.70     14.74 o 
   0  -8   1      683.98      650.61     11.25 o 
   1  -8   1     1864.11     1707.85     33.23 o 
   2  -8   1      355.53      350.89      9.38 o 
   3  -8   1      474.44      461.43     11.25 o 
   4  -8   1       60.63       53.99      5.63 o 
   5  -8   1      158.60      139.34     12.19 o 
   6  -8   1       71.21       79.05      5.76 o 
   7  -8   1       28.29       32.83      4.56 o 
   8  -8   1        9.48        2.81      4.82 o 
  -7  -7   1      259.01      260.99      9.51 o 
  -6  -7   1        3.83        2.55      5.23 o 
  -5  -7   1      401.34      417.75     13.26 o 
  -4  -7   1      734.29      704.74     14.07 o 
  -3  -7   1      138.12      146.71      4.82 o 
  -2  -7   1      537.08      528.42      8.71 o 
  -1  -7   1       70.25       87.09      4.56 o 
   0  -7   1     1957.54     2132.16     30.41 o 
   1  -7   1      191.00      232.19      7.77 o 
   2  -7   1       31.35       42.07      4.29 o 
   3  -7   1       62.91       68.20      4.15 o 
   4  -7   1       21.00       22.24      3.62 o 
   5  -7   1      552.12      517.57     11.92 o 
   6  -7   1      473.55      456.20     11.52 o 
   7  -7   1      156.08      165.06      7.23 o 
   8  -7   1        0.41        1.34      4.69 o 
  -7  -6   1      109.77      127.82      7.77 o 
  -6  -6   1      854.69      885.88     19.70 o 
  -5  -6   1       88.27       85.88      6.97 o 
  -4  -6   1     1329.69     1212.66     15.68 o 
  -3  -6   1       87.52       85.35      4.29 o 
  -2  -6   1       44.28       57.88      4.02 o 
  -1  -6   1        5.04        2.01      2.41 o 
   0  -6   1       61.64       66.99      3.35 o 
   1  -6   1     3636.04     4010.30     53.46 o 
   2  -6   1      185.52      171.09      5.09 o 
   3  -6   1       31.43       28.14      2.95 o 
   4  -6   1      203.80      192.93      8.57 o 
   5  -6   1      676.85      649.80     10.72 o 
   6  -6   1     1120.75     1102.12     19.70 o 
   7  -6   1       88.91       89.77      7.10 o 
   8  -6   1      181.33      202.85      9.65 o 
  -7  -5   1      192.81      188.38      9.51 o 
  -6  -5   1      200.52      192.53      9.91 o 
  -5  -5   1      688.93      657.58     16.08 o 
  -4  -5   1      235.92      217.32      7.23 o 
  -3  -5   1      787.43      763.82     13.67 o 
  -2  -5   1     3776.82     3833.71     51.85 o 
  -1  -5   1        7.48        8.57      2.14 o 
   0  -5   1     2674.56     2853.78     38.45 o 
   1  -5   1     4681.35     5008.05     57.34 o 
   2  -5   1       27.03       20.10      2.41 o 
   3  -5   1     3932.81     4248.92     59.35 o 
   4  -5   1      586.02      572.77     15.01 o 
   5  -5   1       19.11       13.80      2.81 o 
   6  -5   1      615.64      592.73     12.86 o 
   7  -5   1      460.38      468.93     14.47 o 
   8  -5   1       10.98       13.67      5.49 o 
   9  -5   1       13.03       20.23      7.50 o 
  -7  -4   1        1.89        7.10      7.50 o 
  -6  -4   1       18.55       19.43      5.49 o 
  -5  -4   1      117.19      100.75      4.69 o 
  -4  -4   1       33.94       34.70      4.29 o 
  -3  -4   1      258.56      233.53      6.30 o 
  -2  -4   1        1.56        4.56      1.88 o 
  -1  -4   1     4131.55     4139.32     54.53 o 
   0  -4   1      184.58      187.04      3.62 o 
   1  -4   1     2859.89     3031.71     34.97 o 
   2  -4   1     3595.55     3460.85     40.06 o 
   3  -4   1     2670.03     2817.87     40.06 o 
   4  -4   1      504.53      544.76     14.07 o 
   5  -4   1       21.52       20.10      3.22 o 
   6  -4   1      591.28      550.53     12.73 o 
   7  -4   1        3.80        2.55      4.82 o 
   8  -4   1      414.23      435.03     14.20 o 
   9  -4   1      488.28      568.34     20.90 o 
  -7  -3   1      371.48      364.02     17.15 o 
  -6  -3   1       12.58       17.28      7.77 o 
  -5  -3   1      143.67      126.61      5.76 o 
  -4  -3   1     1822.32     1926.37     34.83 o 
  -3  -3   1       15.27       22.24      2.55 o 
  -2  -3   1       39.75       44.88      2.55 o 
  -1  -3   1      828.23      818.62     12.19 o 
   0  -3   1     2424.03     2494.85     28.81 o 
   1  -3   1        3.71        6.97      1.88 o 
   2  -3   1       21.90       19.29      1.47 o 
   3  -3   1       75.77       66.99      2.55 o 
   4  -3   1       27.99       25.99      3.89 o 
   5  -3   1     2921.99     2882.18     45.02 o 
   6  -3   1      835.90      772.93     15.41 o 
   7  -3   1       12.58       13.93      4.56 o 
   8  -3   1      516.83      548.65     16.21 o 
   9  -3   1      148.83      160.51     12.59 o 
  -7  -2   1      291.81      296.50     12.19 o 
  -6  -2   1     1336.12     1308.85     27.20 o 
  -5  -2   1       26.80       37.51      4.42 o 
  -4  -2   1     3886.02     4101.14     87.89 o 
  -3  -2   1       11.12       18.89      2.01 o 
  -2  -2   1    22472.93    23909.86    266.08 o 
  -1  -2   1     1087.27     1138.16     13.53 o 
   0  -2   1        0.21        1.74      0.80 o 
   1  -2   1      272.69      265.95      4.02 o 
   2  -2   1     1433.76     1464.00     17.55 o 
   3  -2   1       41.27       44.75      2.55 o 
   4  -2   1      396.19      426.19     11.52 o 
   5  -2   1       85.85      123.13      6.70 o 
   6  -2   1     1515.98     1472.71     19.56 o 
   7  -2   1       29.26       25.99      4.96 o 
   8  -2   1       86.21       82.80      7.50 o 
   9  -2   1      600.62      612.83     22.24 o 
  -8  -1   1       32.34       38.59     10.72 o 
  -7  -1   1      344.69      302.26     18.22 o 
  -6  -1   1      707.57      659.45     16.61 o 
  -5  -1   1     1362.73     1358.83     21.70 o 
  -4  -1   1     1730.15     1685.07     25.05 o 
  -3  -1   1     1398.80     1516.26     18.62 o 
  -2  -1   1     6147.35     6297.61     71.28 o 
   0  -1   1       15.87       21.17      1.07 o 
   1  -1   1       37.34       32.69      1.21 o 
   2  -1   1     2602.22     2607.66     30.15 o 
   3  -1   1     5130.37     5064.59     68.73 o 
   4  -1   1      109.14      104.77      4.42 o 
   5  -1   1      743.17      705.14     17.42 o 
   6  -1   1      718.66      686.25     11.25 o 
   7  -1   1      180.07      181.81      8.44 o 
   8  -1   1        5.07        4.82      4.82 o 
   9  -1   1       17.66       12.86      7.90 o 
  -9   0   1       84.86       83.47     10.85 o 
  -8   0   1     1468.98     1483.43     44.35 o 
  -7   0   1       81.73       91.24      7.64 o 
  -6   0   1      736.67      733.94     15.41 o 
  -5   0   1      232.58      235.27      8.84 o 
  -4   0   1      215.96      208.47      5.63 o 
  -3   0   1      106.55      129.69      3.89 o 
  -2   0   1     3235.73     3416.77     38.99 o 
  -1   0   1       22.85       22.64      1.47 o 
   0   0   1     3374.20     3282.38     37.11 o 
   1   0   1        2.92        2.95      1.21 o 
   2   0   1    22902.13    23589.52    264.08 o 
   3   0   1      568.13      518.10      9.24 o 
   4   0   1     1720.90     1799.49     26.80 o 
   5   0   1      316.24      320.08      8.04 o 
   6   0   1      725.80      729.92     15.01 o 
   7   0   1       36.83       34.57      6.57 o 
   8   0   1      377.07      393.23     13.53 o 
  -9   1   1       18.04       13.40      9.11 o 
  -8   1   1      213.49      205.26     10.72 o 
  -7   1   1     1342.83     1355.88     29.07 o 
  -6   1   1       51.62       49.57      3.89 o 
  -5   1   1      439.78      448.30     12.86 o 
  -4   1   1      254.38      258.05      6.30 o 
  -3   1   1      155.71      154.88      3.48 o 
  -2   1   1    13347.27    13731.11    153.81 o 
  -1   1   1       95.78      100.62      2.68 o 
   0   1   1      279.50      316.06      4.15 o 
   1   1   1      272.61      255.90      3.89 o 
   2   1   1      178.21      195.21      3.62 o 
   3   1   1     1133.17     1178.49     17.95 o 
   4   1   1       75.21       80.79      4.15 o 
   5   1   1      845.29      772.26     16.75 o 
   6   1   1     1432.52     1440.96     29.34 o 
   7   1   1       37.03       38.99      6.83 o 
   8   1   1      487.61      475.50     14.47 o 
  -9   2   1      123.41      142.29      9.24 o 
  -8   2   1       65.41       66.19      7.10 o 
  -7   2   1      449.14      430.48     13.67 o 
  -6   2   1       54.15       65.38      4.29 o 
  -5   2   1      642.98      659.45     16.75 o 
  -4   2   1       91.50       77.17      3.75 o 
  -3   2   1     1035.30     1048.40     16.21 o 
  -2   2   1       46.89       53.73      2.81 o 
  -1   2   1      994.55      992.12     14.60 o 
   0   2   1      328.21      321.82      4.69 o 
   1   2   1       29.99       27.73      1.74 o 
   2   2   1       54.06       65.11      2.41 o 
   3   2   1     1068.88     1063.13     20.77 o 
   4   2   1      666.52      648.06     15.01 o 
   5   2   1       30.65       26.80      3.89 o 
   6   2   1      996.23      962.11     22.51 o 
   7   2   1       16.60       10.32      6.03 o 
   8   2   1       95.44      100.89      7.37 o 
  -9   3   1       33.56       27.87      5.90 o 
  -8   3   1       44.73       58.42      6.70 o 
  -7   3   1       18.39       19.03      5.23 o 
  -6   3   1      853.63      838.45     12.73 o 
  -5   3   1     1800.27     1812.08     37.11 o 
  -4   3   1     1321.49     1230.61     19.56 o 
  -3   3   1       65.74       79.05      3.62 o 
  -2   3   1     3485.83     3799.95     52.52 o 
  -1   3   1     1179.63     1228.33     18.09 o 
   0   3   1        2.33        3.22      1.07 o 
   1   3   1      148.04      165.47      4.29 o 
   2   3   1      142.85      145.37      4.56 o 
   3   3   1      986.24      988.91     19.96 o 
   4   3   1        1.38        5.23      3.35 o 
   5   3   1      127.63      102.63      4.56 o 
   6   3   1      500.17      495.73     12.19 o 
   7   3   1      839.42      831.75     20.23 o 
   8   3   1       78.24       58.55      6.30 o 
  -9   4   1      180.88      186.63      9.91 o 
  -8   4   1     1108.76     1192.42     26.53 o 
  -7   4   1       20.86       20.10      4.42 o 
  -6   4   1       18.66       15.14      3.89 o 
  -5   4   1      546.68      518.10     12.06 o 
  -4   4   1       15.67       31.49      3.08 o 
  -3   4   1     4393.70     4663.32     79.45 o 
  -2   4   1      161.76      175.25      4.82 o 
  -1   4   1     1619.77     1657.87     20.77 o 
   0   4   1     3435.23     3656.99     48.50 o 
   1   4   1       25.89       26.80      2.41 o 
   2   4   1     5377.40     5378.24     71.28 o 
   3   4   1     2682.73     2629.10     46.76 o 
   4   4   1      968.20      907.31     16.21 o 
   5   4   1      282.60      263.00      8.98 o 
   6   4   1      537.27      504.97     12.33 o 
   7   4   1      356.74      352.64     12.46 o 
  -9   5   1        4.46        4.56      4.96 o 
  -8   5   1      458.68      476.84     14.47 o 
  -7   5   1       14.56       17.95      4.42 o 
  -6   5   1       86.04       84.01      5.49 o 
  -5   5   1      648.15      640.02     10.58 o 
  -4   5   1      565.77      544.63     10.99 o 
  -3   5   1       71.32       87.89      4.29 o 
  -2   5   1     1918.51     2273.24     33.09 o 
  -1   5   1      123.28      153.01      6.03 o 
   0   5   1      872.80      870.47     13.67 o 
   1   5   1       25.63       18.49      2.55 o 
   2   5   1      813.53      800.00     13.93 o 
   3   5   1      146.60      154.88      7.50 o 
   4   5   1      269.93      248.53      6.43 o 
   5   5   1      615.37      577.59     13.00 o 
   6   5   1      515.93      547.85     12.73 o 
   7   5   1        2.02        0.00      5.09 o 
  -9   6   1      188.41      204.99     13.53 o 
  -8   6   1        0.68        4.02      4.96 o 
  -7   6   1      494.57      494.39     12.06 o 
  -6   6   1       98.91       93.12      5.90 o 
  -5   6   1      280.96      275.60      6.97 o 
  -4   6   1        0.29        1.88      2.81 o 
  -3   6   1       21.41       15.27      2.95 o 
  -2   6   1      622.02      674.06     15.27 o 
  -1   6   1      714.93      750.69     16.61 o 
   0   6   1      656.16      755.52     12.86 o 
   1   6   1     3565.26     3676.29     50.38 o 
   2   6   1      195.08      198.83      6.70 o 
   3   6   1      456.89      414.80      7.90 o 
   4   6   1      725.40      709.43     14.20 o 
   5   6   1      283.80      276.67      9.51 o 
   6   6   1      178.25      180.61      9.65 o 
   7   6   1      413.79      379.83     11.25 o 
  -8   7   1      467.27      471.88     10.72 o 
  -7   7   1      279.36      298.51      9.38 o 
  -6   7   1     1083.02     1099.44     20.23 o 
  -5   7   1      273.26      273.59      9.24 o 
  -4   7   1      590.62      542.62     10.58 o 
  -3   7   1       20.61       31.49      4.42 o 
  -2   7   1       32.56       29.88      4.29 o 
  -1   7   1     4988.05     5090.31     88.43 o 
   0   7   1        7.49       15.01      4.02 o 
   1   7   1     4713.99     4587.35     53.19 o 
   2   7   1      414.85      406.76      7.77 o 
   3   7   1       56.43       56.00      4.82 o 
   4   7   1       81.47       74.23      7.10 o 
   5   7   1      156.98      153.81      8.98 o 
   6   7   1      457.19      492.65     13.53 o 
  -8   8   1      311.91      328.79     10.05 o 
  -7   8   1      352.23      331.87     16.61 o 
  -6   8   1      220.14      203.52      8.44 o 
  -5   8   1     3100.78     3189.00     57.08 o 
  -4   8   1     1752.52     1700.08     33.50 o 
  -3   8   1     2202.57     2154.67     28.94 o 
  -2   8   1      369.89      373.27      9.38 o 
  -1   8   1      125.90      125.00      5.76 o 
   0   8   1     1098.82     1016.24     15.27 o 
   1   8   1       91.48       80.79      4.42 o 
   2   8   1       87.52       78.11      5.63 o 
   3   8   1      345.88      330.13     10.18 o 
   4   8   1      137.12      142.82      8.98 o 
   5   8   1      449.92      470.27     13.40 o 
   6   8   1       88.77       76.90      6.30 o 
  -8   9   1      224.62      228.17     12.19 o 
  -7   9   1      389.33      418.69     16.08 o 
  -6   9   1        0.15        4.02      5.36 o 
  -5   9   1      584.75      669.10     27.06 o 
  -4   9   1        5.03        0.00      8.31 o 
  -3   9   1     1027.49     1042.23     22.91 o 
  -2   9   1      346.95      341.25     11.79 o 
  -1   9   1      350.66      336.42     12.33 o 
   0   9   1     1093.73     1027.09     18.22 o 
   1   9   1     1205.14     1142.45     23.45 o 
   2   9   1       75.04       77.04      6.70 o 
   3   9   1      250.48      253.49      9.51 o 
   4   9   1      432.59      472.28     13.67 o 
   5   9   1       34.54       44.62      6.03 o 
  -7  10   1        0.49        1.61      4.15 o 
  -6  10   1       43.38       47.96      6.16 o 
  -5  10   1       12.88        9.24      6.03 o 
  -4  10   1       43.58       30.15      6.70 o 
  -3  10   1      668.59      655.70     17.42 o 
  -2  10   1      947.26      961.84     21.57 o 
  -1  10   1       20.58       18.49      6.16 o 
   0  10   1      105.12       99.68      8.17 o 
   1  10   1     1037.76     1010.48     22.11 o 
   2  10   1        0.03        5.76      6.16 o 
   3  10   1      342.88      353.44     10.18 o 
   4  10   1      320.32      323.56     10.85 o 
   5  10   1       94.86       98.07      8.31 o 
  -6  11   1      266.45      269.30      9.78 o 
  -5  11   1       27.01       35.77      6.16 o 
  -4  11   1        9.12       15.68      6.03 o 
  -3  11   1       58.93       55.87     11.39 o 
  -2  11   1       71.34       85.61      7.77 o 
  -1  11   1      118.85      129.02     11.25 o 
   0  11   1      100.09       98.74      8.04 o 
   1  11   1      256.05      257.11     11.52 o 
   2  11   1      955.37     1007.80     30.68 o 
   3  11   1       56.62       50.78      5.23 o 
  -5  12   1      193.65      203.25      8.84 o 
  -4  12   1        3.52        6.70      8.17 o 
  -3  12   1     1581.03     1562.08     44.88 o 
  -2  12   1       16.86       13.13      8.17 o 
  -1  12   1      372.36      379.03     17.28 o 
   0  12   1      772.94      782.31     25.05 o 
   1  12   1       26.69       30.41      6.57 o 
   2  12   1        4.45        0.00      5.76 o 
  -1  13   1        2.69        0.00      6.83 o 
   0  13   1       25.65       30.28      7.64 o 
  -2 -13   2      125.60      134.25      7.77 o 
  -1 -13   2      143.17      132.10      7.90 o 
   0 -13   2      583.49      595.68     15.41 o 
   1 -13   2      309.14      295.16     16.35 o 
   2 -13   2       15.04       19.96      9.24 o 
   3 -13   2      164.96      156.89     13.26 o 
   4 -13   2       28.99       52.52      8.98 o 
  -3 -12   2       19.39       19.96      6.57 o 
  -2 -12   2       74.69       72.62      7.64 o 
  -1 -12   2        2.78        0.00      5.90 o 
   0 -12   2     1574.15     1567.30     30.15 o 
   1 -12   2      210.52      220.13     10.72 o 
   2 -12   2      366.47      357.33     13.26 o 
   3 -12   2      150.49      161.58      9.78 o 
   4 -12   2      110.86      111.74     11.39 o 
   5 -12   2      465.13      510.47     19.29 o 
   6 -12   2      171.41      200.70     11.25 o 
  -5 -11   2      223.04      213.43     11.66 o 
  -4 -11   2       41.12       44.75      5.36 o 
  -3 -11   2      298.55      295.16      9.38 o 
  -2 -11   2       70.60       68.06      7.37 o 
  -1 -11   2        4.81        8.71      6.16 o 
   0 -11   2      488.74      495.06     14.87 o 
   1 -11   2      291.70      278.28     11.66 o 
   2 -11   2     1705.08     1695.79     33.09 o 
   3 -11   2       18.98       19.56      6.97 o 
   4 -11   2       22.46       35.77      9.38 o 
   5 -11   2      152.80      170.16     13.00 o 
   6 -11   2      989.49     1037.54     29.34 o 
  -6 -10   2       33.41       31.75      6.97 o 
  -5 -10   2      230.10      203.52      8.04 o 
  -4 -10   2       34.31       39.52      5.49 o 
  -3 -10   2      200.75      211.15      8.84 o 
  -2 -10   2      187.79      195.21      8.17 o 
  -1 -10   2        2.09        6.43      5.49 o 
   0 -10   2      807.86      758.73     18.09 o 
   1 -10   2      195.59      204.32     10.32 o 
   2 -10   2       32.72       31.08      6.70 o 
   3 -10   2     2455.34     2316.52     42.34 o 
   4 -10   2      624.82      659.99     17.95 o 
   5 -10   2      547.54      563.92     15.27 o 
   6 -10   2      130.76      146.71      8.31 o 
   7 -10   2       13.85       16.21      4.56 o 
  -6  -9   2       11.60        5.09      5.09 o 
  -5  -9   2       60.32       60.56      6.03 o 
  -4  -9   2      117.29      120.45      6.83 o 
  -3  -9   2      254.93      264.34      9.38 o 
  -2  -9   2      120.81      125.27      6.30 o 
  -1  -9   2     1264.96     1182.64     16.48 o 
   0  -9   2      799.63      766.64     14.74 o 
   1  -9   2     2312.14     2166.86     28.00 o 
   2  -9   2     2487.67     2385.92     30.82 o 
   3  -9   2       74.15       75.97      7.23 o 
   4  -9   2        1.24        3.89      4.96 o 
   5  -9   2       12.92       11.92      5.09 o 
   6  -9   2      231.97      223.75      9.65 o 
   7  -9   2      623.10      656.64     15.41 o 
  -7  -8   2        0.05        0.00      6.03 o 
  -6  -8   2       20.08       18.89      5.63 o 
  -5  -8   2       62.41       69.80      6.16 o 
  -4  -8   2       45.41       46.89      5.36 o 
  -3  -8   2      521.55      496.67     11.39 o 
  -2  -8   2       66.00       69.54      4.15 o 
  -1  -8   2       17.97       20.50      2.81 o 
   0  -8   2       46.09       49.84      3.75 o 
   1  -8   2      301.19      289.93      9.51 o 
   2  -8   2     1099.76     1039.29     18.09 o 
   3  -8   2     1413.27     1350.25     23.04 o 
   4  -8   2      107.31      111.74      5.49 o 
   5  -8   2     1640.74     1571.86     30.15 o 
   6  -8   2        0.98       10.32      4.29 o 
   7  -8   2      267.72      276.67      8.44 o 
   8  -8   2       94.09       83.60      8.98 o 
  -7  -7   2       34.50       31.35      5.49 o 
  -6  -7   2      131.19      135.99      8.71 o 
  -5  -7   2       29.52       27.73      5.90 o 
  -4  -7   2      338.48      325.84      9.51 o 
  -3  -7   2        0.53        0.94      3.08 o 
  -2  -7   2      245.25      229.11      6.97 o 
  -1  -7   2       43.56       46.09      3.48 o 
   0  -7   2     1950.25     1980.36     28.40 o 
   1  -7   2      477.43      485.68     12.06 o 
   2  -7   2     1397.80     1446.32     28.00 o 
   3  -7   2        3.45        4.42      3.48 o 
   4  -7   2      495.55      481.93     10.05 o 
   5  -7   2        1.15        1.34      3.35 o 
   6  -7   2     2298.91     2266.95     32.96 o 
   7  -7   2       11.69        2.55      4.96 o 
   8  -7   2      405.69      372.87     12.19 o 
  -7  -6   2      400.22      423.24     12.33 o 
  -6  -6   2       33.78       31.62      5.76 o 
  -5  -6   2       11.44        8.17      5.23 o 
  -4  -6   2     1650.59     1587.80     20.50 o 
  -3  -6   2       28.18       45.02      5.90 o 
  -2  -6   2     5886.36     5929.57    101.42 o 
  -1  -6   2      324.33      352.77      7.50 o 
   0  -6   2       52.51       61.63      3.08 o 
   1  -6   2       24.77       24.65      2.14 o 
   2  -6   2      255.06      279.75      6.57 o 
   3  -6   2      639.55      595.14     14.87 o 
   4  -6   2     1415.95     1272.95     22.24 o 
   5  -6   2       55.90       55.60      3.48 o 
   6  -6   2     1394.25     1365.53     24.25 o 
   7  -6   2       32.19       31.62      5.76 o 
   8  -6   2      219.24      218.92     10.18 o 
  -7  -5   2       17.87       17.42      7.64 o 
  -6  -5   2      308.43      322.22     11.52 o 
  -5  -5   2       35.77       23.85      5.09 o 
  -4  -5   2      429.43      442.00      8.71 o 
  -3  -5   2     1129.80     1107.08     17.82 o 
  -2  -5   2       63.00       59.76      3.48 o 
  -1  -5   2     1048.55     1005.12     15.27 o 
   0  -5   2     4442.00     4631.97     53.19 o 
   1  -5   2      466.94      470.94      6.97 o 
   2  -5   2    10958.37    11731.85    132.24 o 
   3  -5   2      879.43      952.33     20.63 o 
   4  -5   2       46.43       56.27      5.23 o 
   5  -5   2     1706.95     1689.49     21.70 o 
   6  -5   2      229.36      215.98      8.71 o 
   7  -5   2      109.26      107.05      6.57 o 
   8  -5   2      145.23      157.16      9.51 o 
  -7  -4   2      259.53      244.51     14.47 o 
  -6  -4   2      112.99      136.26      7.90 o 
  -5  -4   2       72.81       78.51      5.76 o 
  -4  -4   2     1054.95     1092.74     17.95 o 
  -3  -4   2      269.70      299.18      6.83 o 
  -1  -4   2       93.45       98.21      2.95 o 
   0  -4   2      585.09      569.55      8.17 o 
   1  -4   2     4434.83     4585.88     52.52 o 
   2  -4   2     1198.03     1160.94     14.74 o 
   5  -4   2      372.97      338.84      8.04 o 
   6  -4   2      278.03      267.69      8.98 o 
   7  -4   2      115.60      118.44      6.83 o 
   8  -4   2      500.31      532.57     15.68 o 
   9  -4   2        5.56       17.82      7.37 o 
  -6  -3   2        7.26       17.95      7.50 o 
  -5  -3   2        6.30        5.63      3.08 o 
  -4  -3   2     7614.78     7976.92    104.50 o 
  -3  -3   2     1570.83     1594.50     22.91 o 
  -2  -3   2      494.23      489.03      6.97 o 
  -1  -3   2     3510.86     3586.12     49.04 o 
   0  -3   2     2082.85     2135.51     24.79 o 
   1  -3   2      132.49      108.12      4.82 o 
   2  -3   2      634.78      661.33      8.84 o 
   3  -3   2       64.07       51.72      2.95 o 
   4  -3   2      545.06      628.23     15.27 o 
   5  -3   2       14.71        6.83      2.68 o 
   6  -3   2     1253.19     1242.27     21.84 o 
   7  -3   2        7.79        8.44      4.69 o 
   8  -3   2       17.84       14.74      4.96 o 
   9  -3   2      456.30      407.43     16.88 o 
  -4  -2   2     5114.83     5331.35     70.74 o 
  -3  -2   2      404.61      438.92      6.83 o 
  -2  -2   2   131207.55   130298.02   1504.20 o 
  -1  -2   2       17.84       20.77      1.34 o 
   0  -2   2     1523.36     1599.46     18.62 o 
   1  -2   2     3339.29     3426.81     39.12 o 
   2  -2   2       83.24      104.64      2.41 o 
   3  -2   2      108.13      118.97      4.15 o 
   4  -2   2     3681.58     3744.35     52.52 o 
   5  -2   2      224.44      242.64      6.57 o 
   6  -2   2     1640.93     1620.76     26.80 o 
   7  -2   2       26.37       31.35      5.23 o 
   8  -2   2      336.10      341.52     10.58 o 
   9  -2   2      170.05      176.99     12.06 o 
  -7  -1   2       56.43       60.29     10.45 o 
  -6  -1   2     1653.00     1598.65     34.30 o 
  -5  -1   2      646.23      657.71     16.48 o 
  -4  -1   2      736.14      721.35     10.45 o 
  -3  -1   2        8.33       15.41      1.61 o 
  -2  -1   2    12798.67    13548.36    151.53 o 
  -1  -1   2     1930.74     1954.51     22.51 o 
   0  -1   2     3733.46     3921.47     44.48 o 
   1  -1   2      594.46      575.18      8.84 o 
   2  -1   2    12653.86    13221.58    174.98 o 
   3  -1   2       90.05       91.24      3.75 o 
   4  -1   2       56.97       72.48      3.89 o 
   5  -1   2     1410.55     1338.33     19.70 o 
   6  -1   2       95.77       85.88      5.76 o 
   7  -1   2       11.24        8.31      4.82 o 
   8  -1   2      123.36      139.61      8.57 o 
  -8   0   2      694.38      640.96     25.46 o 
  -7   0   2       11.68       11.39      5.49 o 
  -6   0   2     1029.46      981.81     16.08 o 
  -5   0   2        0.84        4.02      3.48 o 
  -4   0   2      231.75      271.04      5.36 o 
  -3   0   2      181.27      171.09      3.75 o 
  -2   0   2    21251.93    22478.95    251.35 o 
  -1   0   2      445.61      456.74      5.90 o 
   0   0   2        6.00        6.43      1.07 o 
   1   0   2     9420.21     9191.32    103.43 o 
   2   0   2     4519.25     4805.34     64.98 o 
   3   0   2       43.31       56.14      3.22 o 
   4   0   2       15.16       24.92      2.81 o 
   5   0   2      286.18      273.86      7.10 o 
   6   0   2     1192.35     1205.42     21.57 o 
   7   0   2       13.08       17.02      6.16 o 
   8   0   2       27.97       41.53      6.57 o 
  -9   1   2        0.02        0.00      9.38 o 
  -8   1   2        1.59        9.51      5.76 o 
  -7   1   2      167.71      172.57      9.51 o 
  -6   1   2      562.51      536.19     10.85 o 
  -5   1   2      713.13      672.31     16.88 o 
  -4   1   2        3.25        6.03      2.28 o 
  -3   1   2      561.63      556.15      9.78 o 
  -2   1   2     1837.98     1910.16     22.37 o 
  -1   1   2      298.18      274.12      4.15 o 
   0   1   2     2524.20     2529.01     29.34 o 
   1   1   2      485.68      476.30      6.83 o 
   2   1   2      270.71      274.93      4.96 o 
   3   1   2      302.68      314.45      6.97 o 
   4   1   2      273.84      274.79      8.84 o 
   5   1   2       55.24       55.33      4.42 o 
   6   1   2       12.56       13.53      5.63 o 
   7   1   2       99.10       87.76      7.90 o 
   8   1   2       28.24       36.84      6.30 o 
  -9   2   2      434.60      526.14     15.68 o 
  -8   2   2       60.72       76.23      7.23 o 
  -7   2   2       55.37       47.70      6.03 o 
  -6   2   2      132.05      115.22      5.36 o 
  -5   2   2     1516.73     1484.50     31.35 o 
  -4   2   2      362.97      364.56      7.90 o 
  -3   2   2       73.71       77.17      3.48 o 
  -2   2   2     5235.94     5373.28     73.69 o 
  -1   2   2     2071.04     2091.97     24.38 o 
   0   2   2      813.20      876.37     12.19 o 
   1   2   2      378.18      398.32      5.90 o 
   2   2   2       33.52       29.48      1.88 o 
   3   2   2       20.89       28.67      3.62 o 
   4   2   2      735.50      722.29     16.75 o 
   5   2   2      154.08      144.30      5.23 o 
   6   2   2       29.95       25.99      6.57 o 
   7   2   2       14.47       10.99      6.30 o 
   8   2   2      121.68      121.92      7.90 o 
  -9   3   2        8.82        8.04      5.76 o 
  -8   3   2        6.71       15.94      5.76 o 
  -7   3   2       24.38       25.32      5.49 o 
  -6   3   2     1057.09     1032.59     14.87 o 
  -5   3   2     2090.35     2034.89     33.50 o 
  -4   3   2     2045.04     2155.88     32.16 o 
  -3   3   2       17.62       14.74      2.28 o 
  -2   3   2     9124.01     9643.77    131.03 o 
  -1   3   2       60.83       56.81      2.28 o 
   0   3   2     1758.07     1908.68     22.78 o 
   1   3   2        2.44        1.74      1.74 o 
   2   3   2     2478.91     2563.71     35.37 o 
   3   3   2     1261.84     1274.02     24.92 o 
   4   3   2      242.56      244.78      7.50 o 
   5   3   2      811.90      755.78     15.01 o 
   6   3   2      396.89      386.00     10.99 o 
   7   3   2      405.32      374.61     13.13 o 
   8   3   2       14.46       21.57      5.09 o 
  -9   4   2        0.07        2.28      5.36 o 
  -8   4   2        8.48        9.65      5.49 o 
  -7   4   2       80.82       77.17      5.49 o 
  -6   4   2     1520.92     1407.73     23.58 o 
  -5   4   2      176.46      163.46      6.97 o 
  -4   4   2      402.69      375.95     10.45 o 
  -3   4   2     1181.33     1343.42     21.03 o 
  -2   4   2       36.35       40.46      2.81 o 
  -1   4   2      687.22      765.16     10.32 o 
   0   4   2      547.06      579.73      9.91 o 
   1   4   2     1377.15     1339.80     19.83 o 
   2   4   2     3087.63     3181.50     43.95 o 
   3   4   2       36.31       35.10      4.29 o 
   4   4   2       40.66       44.62      3.62 o 
   5   4   2      892.88      856.27     16.35 o 
   6   4   2      102.67       86.15      6.30 o 
   7   4   2      363.36      384.66     12.46 o 
  -9   5   2      232.34      236.07     10.72 o 
  -8   5   2        1.49        2.14      4.02 o 
  -7   5   2      124.91      114.42      6.43 o 
  -6   5   2     1466.09     1416.44     24.12 o 
  -5   5   2      680.32      582.28     10.18 o 
  -4   5   2      275.57      295.43      7.90 o 
  -3   5   2      637.60      669.63     15.41 o 
  -2   5   2     1874.56     2012.25     30.01 o 
  -1   5   2     1922.04     2248.46     40.86 o 
   0   5   2      433.66      474.56      9.11 o 
   1   5   2        1.22        2.55      2.28 o 
   2   5   2      248.58      252.69      7.23 o 
   3   5   2        9.43        7.37      3.35 o 
   4   5   2      241.76      208.07      8.04 o 
   5   5   2      234.42      223.08      8.71 o 
   6   5   2       15.36       14.47      4.96 o 
   7   5   2      131.87      120.98      6.43 o 
  -9   6   2      180.30      230.31     15.14 o 
  -8   6   2       60.02       56.41      5.09 o 
  -7   6   2     1150.91     1172.73     21.17 o 
  -6   6   2      142.98      143.36      7.37 o 
  -5   6   2      689.33      673.65     12.46 o 
  -4   6   2        0.06        3.35      2.68 o 
  -2   6   2      876.14      891.24     19.43 o 
  -1   6   2     2837.48     2940.60     52.92 o 
   0   6   2      633.58      704.33     16.48 o 
   1   6   2     1184.89     1305.24     20.63 o 
   2   6   2        2.22        5.23      2.68 o 
   3   6   2       77.98       62.30      3.89 o 
   4   6   2        3.17        4.29      4.56 o 
   5   6   2       15.51        7.10      4.96 o 
   6   6   2       60.30       48.37      5.36 o 
   7   6   2       33.26       23.71      7.37 o 
  -8   7   2        1.98        3.62      5.09 o 
  -7   7   2      264.14      272.78      9.24 o 
  -6   7   2     2979.49     3041.76     45.82 o 
  -5   7   2     1378.09     1339.80     23.45 o 
  -4   7   2      119.88      129.69      5.63 o 
  -3   7   2        0.37        5.09      3.75 o 
  -2   7   2     4417.22     4307.33     97.40 o 
  -1   7   2      245.46      250.95      9.38 o 
   0   7   2      596.48      592.19     11.92 o 
   1   7   2      321.17      286.18      6.30 o 
   2   7   2      348.57      346.74      8.17 o 
   3   7   2     3117.63     3076.19     37.11 o 
   4   7   2       11.52       10.32      4.96 o 
   5   7   2        0.89        4.15      4.82 o 
   6   7   2        0.18        0.00      4.96 o 
  -8   8   2        5.59       10.45      4.69 o 
  -7   8   2      139.22      149.52      7.23 o 
  -6   8   2     1296.22     1349.85     23.58 o 
  -5   8   2        6.88       17.02      6.16 o 
  -4   8   2     4242.71     4107.44     71.01 o 
  -3   8   2        7.69        5.63      3.35 o 
  -2   8   2       31.86       37.92      3.89 o 
  -1   8   2     1284.85     1239.59     18.22 o 
   0   8   2      778.85      735.55     11.39 o 
   1   8   2        8.07        5.90      3.89 o 
   2   8   2     1101.52     1088.05     16.61 o 
   3   8   2       16.32       18.62      4.96 o 
   4   8   2      171.54      180.34      8.57 o 
   5   8   2      124.08      123.66      7.77 o 
   6   8   2        0.80        0.00      6.30 o 
  -7   9   2       21.17       18.62      5.23 o 
  -6   9   2      544.26      573.70     24.38 o 
  -5   9   2       16.93       10.58      6.16 o 
  -4   9   2      456.80      444.95     22.64 o 
  -3   9   2      298.08      283.50      9.24 o 
  -2   9   2      720.70      719.34     17.95 o 
  -1   9   2      167.60      167.34      9.51 o 
   0   9   2      445.77      422.57     13.93 o 
   1   9   2       57.31       51.58      6.16 o 
   2   9   2      394.90      391.49      9.78 o 
   3   9   2      351.33      351.97     10.32 o 
   4   9   2       19.29        8.84      5.76 o 
   5   9   2       60.09       68.87      6.03 o 
  -7  10   2       87.65       99.28      6.57 o 
  -6  10   2       51.92       60.29      6.57 o 
  -5  10   2      368.56      358.93     12.59 o 
  -4  10   2        8.17        3.75      6.43 o 
  -3  10   2       72.30       70.88      7.50 o 
  -2  10   2      122.49      140.41      9.11 o 
  -1  10   2      800.55      836.57     20.23 o 
   0  10   2       41.32       47.70      7.37 o 
   1  10   2      279.49      276.40      9.78 o 
   2  10   2       26.36       30.82      6.97 o 
   3  10   2      280.93      271.85      8.98 o 
   4  10   2        6.82        4.69      5.09 o 
  -6  11   2      110.48      121.25      7.50 o 
  -5  11   2      124.69      117.37      7.64 o 
  -4  11   2        1.31        7.37      6.03 o 
  -3  11   2        0.37        0.80      9.51 o 
  -2  11   2      242.68      248.27     11.39 o 
  -1  11   2        2.01        0.00      5.76 o 
   0  11   2        1.94        9.24      6.03 o 
   1  11   2        0.37        0.00      7.77 o 
   2  11   2      462.97      512.61     20.50 o 
  -5  12   2      534.50      557.49     20.10 o 
  -4  12   2     1033.44     1037.01     32.16 o 
  -3  12   2      318.18      284.17     16.35 o 
  -2  12   2      206.86      201.24      9.91 o 
  -1  12   2      938.00      948.18     28.00 o 
   0  12   2      269.47      277.74     14.60 o 
   1  12   2      183.10      196.15     13.40 o 
   0 -14   3        0.23        1.34      7.64 o 
  -2 -13   3      843.46      864.58     18.76 o 
  -1 -13   3      593.07      614.84     15.68 o 
   0 -13   3      453.06      487.29     13.93 o 
   1 -13   3        3.75        0.00      8.31 o 
   2 -13   3       11.27       15.14      9.11 o 
   3 -13   3      132.11      136.79      8.71 o 
   4 -13   3        0.64        6.16      7.90 o 
   5 -13   3       14.24       11.79      6.97 o 
  -4 -12   3       64.98       73.29      5.36 o 
  -3 -12   3      113.67      110.00      6.30 o 
  -2 -12   3       38.38       41.27      6.83 o 
  -1 -12   3       51.83       61.63      7.37 o 
   0 -12   3      189.30      195.48     10.58 o 
   1 -12   3     1168.62     1142.99     34.83 o 
   2 -12   3       25.53       41.27      7.64 o 
   3 -12   3       94.22       79.05      7.90 o 
   4 -12   3       19.41       21.44      6.57 o 
   5 -12   3       14.82       24.12      8.31 o 
   6 -12   3        0.49        2.81      5.90 o 
  -5 -11   3      690.51      721.35     21.57 o 
  -4 -11   3      195.15      199.90      7.90 o 
  -3 -11   3      501.91      488.36     11.66 o 
  -2 -11   3        8.30       16.08      6.16 o 
  -1 -11   3      866.60      858.41     20.23 o 
   0 -11   3      580.67      613.36     16.75 o 
   1 -11   3      367.10      343.26     13.26 o 
   2 -11   3      392.66      379.03     13.80 o 
   3 -11   3      816.87      811.52     20.23 o 
   4 -11   3      238.55      221.60     11.52 o 
   5 -11   3      168.47      159.84     12.46 o 
   6 -11   3      278.70      234.87     13.00 o 
  -6 -10   3       92.31       85.61      8.44 o 
  -5 -10   3     1875.38     1938.96     28.14 o 
  -4 -10   3      737.67      722.15     14.47 o 
  -3 -10   3      135.20      137.73      6.97 o 
  -2 -10   3        5.21        2.95      4.69 o 
  -1 -10   3      906.95      876.77     19.96 o 
   0 -10   3      385.68      379.70     12.46 o 
   1 -10   3      434.76      416.28     13.67 o 
   2 -10   3      171.50      147.38      8.84 o 
   3 -10   3      333.30      348.35     12.86 o 
   4 -10   3        1.33        0.54      6.30 o 
   5 -10   3       13.34       17.42      6.70 o 
   6 -10   3      172.13      170.56      8.57 o 
   7 -10   3       74.33       69.40      7.64 o 
  -6  -9   3      243.24      273.05     10.18 o 
  -5  -9   3       84.31       74.49      6.16 o 
  -4  -9   3       43.34       30.95      5.49 o 
  -3  -9   3       46.07       42.47      5.23 o 
  -2  -9   3     1583.23     1523.89     23.18 o 
  -1  -9   3      861.60      813.66     12.59 o 
   0  -9   3       36.46       39.39      4.29 o 
   1  -9   3       19.35       21.30      3.35 o 
   2  -9   3      138.55      130.23      5.23 o 
   3  -9   3     1676.95     1643.67     31.62 o 
   4  -9   3      289.41      300.52     11.92 o 
   5  -9   3      129.35      120.45      7.10 o 
   6  -9   3      381.78      357.59     10.32 o 
   7  -9   3        3.97        6.30      4.02 o 
  -7  -8   3        5.97        0.00      6.43 o 
  -6  -8   3      633.66      633.59     15.54 o 
  -5  -8   3      120.52      119.51      6.83 o 
  -4  -8   3       34.04       31.08      4.96 o 
  -3  -8   3      254.59      256.44      6.43 o 
  -2  -8   3       28.96       32.02      3.62 o 
  -1  -8   3      696.47      698.04     10.85 o 
   0  -8   3       39.48       48.37      3.62 o 
   1  -8   3      286.49      265.15      8.98 o 
   2  -8   3        7.63       17.82      3.22 o 
   3  -8   3       73.44       79.32      5.49 o 
   4  -8   3      939.90      906.38     17.02 o 
   5  -8   3       25.16       28.67      4.42 o 
   6  -8   3        0.31        0.67      3.89 o 
   7  -8   3       18.59       30.28      5.90 o 
   8  -8   3       91.17      108.52      9.78 o 
  -7  -7   3       65.80       57.48      6.03 o 
  -6  -7   3       10.04       10.58      5.36 o 
  -5  -7   3      173.72      174.44      7.90 o 
  -4  -7   3     1554.17     1516.39     23.18 o 
  -3  -7   3      173.66      157.16      5.49 o 
  -2  -7   3     1330.24     1316.36     23.85 o 
  -1  -7   3     3820.99     3975.87     53.73 o 
   0  -7   3      911.02      993.20     15.81 o 
   1  -7   3     1253.19     1397.01     21.03 o 
   2  -7   3     1264.94     1333.77     21.17 o 
   3  -7   3      831.85      850.51     16.21 o 
   4  -7   3      662.97      645.52     10.45 o 
   5  -7   3      544.56      549.32     11.12 o 
   6  -7   3        3.92        1.34      3.89 o 
   7  -7   3       45.25       32.16      5.36 o 
   8  -7   3     1287.99     1335.92     27.73 o 
  -7  -6   3       12.40        1.88      6.97 o 
  -6  -6   3       78.43       67.53      6.43 o 
  -5  -6   3      609.32      602.38     12.86 o 
  -4  -6   3      606.66      566.47      8.98 o 
  -3  -6   3      612.33      583.35     13.26 o 
  -2  -6   3       15.97       27.20      3.08 o 
  -1  -6   3      111.54      103.57      4.15 o 
   0  -6   3     4081.25     4106.36     54.80 o 
   1  -6   3     2592.85     2904.29     34.57 o 
   2  -6   3     1581.88     1795.74     26.80 o 
   3  -6   3     2485.93     2412.72     46.63 o 
   4  -6   3      266.24      237.55      6.70 o 
   5  -6   3        4.51        4.96      3.35 o 
   6  -6   3     1596.87     1558.73     26.80 o 
   7  -6   3      455.84      490.37     12.59 o 
   8  -6   3     1384.19     1428.90     29.61 o 
  -6  -5   3     1841.65     1752.19     31.62 o 
  -5  -5   3       81.42       70.21      4.69 o 
  -4  -5   3      631.32      636.94     21.84 o 
  -3  -5   3     1162.95     1209.84     32.02 o 
  -2  -5   3      504.15      539.67      9.78 o 
  -1  -5   3     3526.00     3633.41     48.50 o 
   0  -5   3     1589.79     1666.31     20.50 o 
   1  -5   3      154.88      168.68      3.89 o 
   2  -5   3      277.34      244.65      4.96 o 
   3  -5   3     1956.18     2111.26     40.86 o 
   4  -5   3     2755.50     2525.93     49.04 o 
   5  -5   3      540.79      474.83      8.98 o 
   6  -5   3      380.28      381.44     10.85 o 
   7  -5   3        3.37        3.48      4.42 o 
   8  -5   3       27.49       20.10      5.76 o 
  -5  -4   3      166.16      129.83     10.72 o 
  -4  -4   3    12738.40    13573.68    202.31 o 
  -3  -4   3     1060.25     1173.00     17.95 o 
  -2  -4   3       17.96       27.20      2.41 o 
  -1  -4   3       60.26       60.83      2.55 o 
   0  -4   3      245.98      260.32      4.56 o 
   1  -4   3     1124.51     1142.58     14.34 o 
   2  -4   3      726.03      818.35     10.99 o 
   3  -4   3     2456.69     2790.81     39.93 o 
   4  -4   3     1633.71     1602.94     32.69 o 
   5  -4   3       36.84       48.23      3.48 o 
   6  -4   3       22.83       26.26      4.69 o 
   7  -4   3     1318.31     1340.61     23.85 o 
   8  -4   3       70.86       84.14      6.16 o 
  -5  -3   3      780.74      843.81     23.71 o 
  -4  -3   3      480.30      444.28      8.98 o 
  -3  -3   3      744.56      736.49     10.45 o 
  -2  -3   3     2818.59     3041.76     35.37 o 
  -1  -3   3       15.82       14.60      1.47 o 
   0  -3   3      163.74      143.09      3.62 o 
   1  -3   3     2461.40     2551.79     29.74 o 
   2  -3   3      841.53      885.21     13.93 o 
   3  -3   3     3167.69     3314.67     46.63 o 
   4  -3   3      600.14      616.31     11.79 o 
   5  -3   3      142.20      133.58      5.23 o 
   6  -3   3        0.67        0.00      3.75 o 
   7  -3   3       45.88       48.10      5.76 o 
   8  -3   3      791.24      841.40     16.88 o 
  -4  -2   3    11149.08    11696.08    132.37 o 
  -3  -2   3      385.01      454.73      7.10 o 
  -1  -2   3      659.89      686.65      8.84 o 
   0  -2   3    21948.10    22147.22    247.33 o 
   1  -2   3     3026.06     3038.27     34.97 o 
   2  -2   3       25.03       24.79      2.28 o 
   3  -2   3       42.93       60.02      3.35 o 
   4  -2   3       87.12      104.37      4.69 o 
   5  -2   3        4.75        5.36      2.68 o 
   6  -2   3      762.49      780.44     15.94 o 
   7  -2   3       62.34       64.04      6.03 o 
   8  -2   3     1032.90     1047.06     19.29 o 
  -5  -1   3       41.18       31.08      4.15 o 
  -4  -1   3     6297.00     6800.57     77.71 o 
  -3  -1   3      281.79      279.75      6.16 o 
  -2  -1   3     2388.70     2460.28     28.67 o 
  -1  -1   3     4252.39     4350.61     54.93 o 
   0  -1   3     1949.06     2006.62     25.99 o 
   1  -1   3     2649.14     2627.62     30.41 o 
   2  -1   3       57.82       45.02      2.68 o 
   3  -1   3      708.59      743.19     12.73 o 
   4  -1   3     7575.97     7532.37    102.63 o 
   5  -1   3      169.76      156.36      4.69 o 
   6  -1   3      452.07      423.65     11.66 o 
   7  -1   3        2.48        5.49      4.96 o 
   8  -1   3       19.53       23.18      6.16 o 
  -7   0   3      751.96      733.01     26.39 o 
  -6   0   3       81.47       75.03      6.57 o 
  -5   0   3      382.91      349.29     10.72 o 
  -4   0   3      267.28      299.04      7.10 o 
  -3   0   3        0.74        0.80      1.34 o 
  -2   0   3     1491.51     1591.42     19.03 o 
  -1   0   3       65.04       59.22      2.95 o 
   0   0   3     5807.91     6060.47     68.60 o 
   1   0   3       23.08       23.98      1.61 o 
   2   0   3      552.91      609.34     10.32 o 
   3   0   3       56.50       53.32      3.22 o 
   4   0   3     2927.88     2962.31     42.87 o 
   5   0   3       19.87       23.98      3.22 o 
   6   0   3      193.19      194.67     10.72 o 
   7   0   3      387.36      391.62     13.53 o 
   8   0   3      217.52      221.87     10.05 o 
  -8   1   3      648.53      670.97     18.36 o 
  -7   1   3       56.09       55.74      6.43 o 
  -6   1   3      378.91      342.59      7.37 o 
  -5   1   3       24.43       23.45      4.02 o 
  -4   1   3       83.31       83.87      4.29 o 
  -3   1   3      632.39      612.96     10.85 o 
  -2   1   3     1318.74     1306.58     15.81 o 
  -1   1   3       18.61       15.81      1.88 o 
   0   1   3       15.04       20.77      2.28 o 
   1   1   3      377.05      347.54      5.90 o 
   2   1   3       37.93       31.89      2.55 o 
   3   1   3      842.08      795.17     13.53 o 
   4   1   3        0.80        6.30      3.62 o 
   5   1   3     1802.91     1759.03     24.38 o 
   6   1   3        4.78        7.10      5.76 o 
   7   1   3      158.92      153.54      9.65 o 
   8   1   3      203.27      224.69      9.65 o 
  -9   2   3       15.24       18.89      7.77 o 
  -8   2   3       37.11       39.79      6.57 o 
  -7   2   3      377.39      379.16     10.32 o 
  -6   2   3      256.84      249.61      6.57 o 
  -5   2   3      323.40      329.59      8.17 o 
  -4   2   3     1581.54     1606.56     24.92 o 
  -3   2   3      366.18      367.64      7.64 o 
  -2   2   3     2338.26     2387.53     34.16 o 
  -1   2   3      990.06     1009.81     12.73 o 
   0   2   3     4799.23     4870.45     55.60 o 
   1   2   3    10665.66    10819.72    121.92 o 
   2   2   3        5.49        2.95      2.68 o 
   3   2   3      112.18      129.29      6.30 o 
   4   2   3      607.11      686.65     13.40 o 
   5   2   3       29.26       24.92      4.82 o 
   6   2   3      317.74      317.94     13.00 o 
   7   2   3        3.94        5.76      5.76 o 
   8   2   3      206.87      232.19      9.11 o 
  -9   3   3       41.47       43.41      6.70 o 
  -8   3   3        5.17        9.38      5.63 o 
  -7   3   3      186.90      178.86      7.64 o 
  -6   3   3      805.11      776.68     12.33 o 
  -5   3   3        0.16        1.47      2.28 o 
  -4   3   3      533.15      586.30     11.39 o 
  -3   3   3     4643.01     4845.40     67.79 o 
  -2   3   3      517.24      629.31     11.12 o 
  -1   3   3       33.81       37.65      2.01 o 
   0   3   3     4715.49     4894.03     56.14 o 
   1   3   3     1701.90     1821.86     25.72 o 
   2   3   3      662.37      703.26     15.54 o 
   3   3   3      428.69      450.58     12.19 o 
   4   3   3     2084.24     1910.69     29.48 o 
   5   3   3      982.66      944.29     17.42 o 
   6   3   3      496.68      478.98     12.33 o 
   7   3   3        1.90       12.59      5.63 o 
  -9   4   3      221.90      247.19     11.39 o 
  -8   4   3      267.63      275.46      9.24 o 
  -7   4   3       98.82       86.69      5.76 o 
  -6   4   3       57.69       51.45      4.82 o 
  -5   4   3       76.85       95.93      6.03 o 
  -4   4   3     1347.03     1432.12     23.18 o 
  -3   4   3      329.94      354.91      8.04 o 
  -2   4   3     3667.79     4151.78     58.68 o 
  -1   4   3     7324.95     8217.01    112.41 o 
   0   4   3      561.96      549.05      9.78 o 
   1   4   3      260.27      274.39      6.70 o 
   2   4   3      569.64      588.84     14.34 o 
   3   4   3      446.73      449.64     10.32 o 
   4   4   3      800.52      693.62     10.99 o 
   5   4   3      352.90      355.72     10.45 o 
   6   4   3      863.36      844.61     16.35 o 
   7   4   3       77.52       74.49      5.63 o 
  -9   5   3       17.46        8.98      5.63 o 
  -8   5   3     1689.25     1770.95     28.54 o 
  -7   5   3      338.52      332.14     10.32 o 
  -6   5   3       61.67       56.27      5.23 o 
  -5   5   3      329.64      341.38      7.77 o 
  -4   5   3       38.36       37.51      4.56 o 
  -3   5   3     2948.84     2954.53     43.68 o 
  -2   5   3        8.26        5.76      2.28 o 
  -1   5   3     2741.24     2996.47     53.46 o 
   0   5   3      375.99      354.65      7.77 o 
   1   5   3      496.16      531.10     10.45 o 
   2   5   3       53.84       44.35      5.09 o 
   3   5   3      603.62      550.26      9.38 o 
   4   5   3      490.69      495.06     11.92 o 
   5   5   3      354.21      357.46     10.45 o 
   6   5   3        0.16        0.00      4.56 o 
   7   5   3       49.22       47.03      4.56 o 
  -8   6   3      109.96      114.02      6.43 o 
  -7   6   3     2167.41     2329.25     36.44 o 
  -6   6   3     2665.92     2641.02     40.73 o 
  -5   6   3      391.55      379.57     10.72 o 
  -4   6   3       19.68       27.60      2.95 o 
  -3   6   3      811.04      826.26     19.43 o 
  -2   6   3      439.41      424.99     12.19 o 
   0   6   3      315.46      272.25      9.51 o 
   1   6   3     2309.86     2003.27     25.32 o 
   2   6   3       72.41       71.01      3.75 o 
   3   6   3      610.45      567.94     12.46 o 
   4   6   3       13.96       17.69      5.09 o 
   5   6   3      349.88      331.74      9.91 o 
   6   6   3        2.32        2.55      4.42 o 
  -8   7   3       40.23       40.06      6.16 o 
  -7   7   3      845.89      887.62     17.42 o 
  -6   7   3       13.41       14.60      4.82 o 
  -5   7   3     1085.03     1129.59     21.03 o 
  -4   7   3      204.81      211.82      7.77 o 
  -3   7   3     2539.35     2509.85     38.59 o 
  -2   7   3       16.10       33.63      4.02 o 
  -1   7   3     1662.60     1582.31     28.27 o 
   0   7   3      890.67      854.26     19.96 o 
   1   7   3     1611.63     1500.71     18.89 o 
   2   7   3     1472.53     1419.52     19.83 o 
   3   7   3      221.21      213.83      8.57 o 
   4   7   3      468.92      477.64     11.92 o 
   5   7   3      469.97      505.51     14.07 o 
   6   7   3       42.99       37.51      5.36 o 
  -8   8   3        2.01        2.14      4.42 o 
  -7   8   3       58.40       64.04      5.49 o 
  -6   8   3      416.25      419.89     14.47 o 
  -5   8   3       52.84       72.35      7.77 o 
  -4   8   3     1086.85     1111.37     25.05 o 
  -3   8   3      301.50      291.27     11.39 o 
  -2   8   3      686.79      665.48     16.75 o 
  -1   8   3     3411.24     3275.42     45.42 o 
   0   8   3      213.96      199.09     10.58 o 
   1   8   3        6.11        4.42      4.96 o 
   2   8   3       14.45       21.30      4.82 o 
   3   8   3       13.20       14.34      4.82 o 
   4   8   3       71.82       69.27      6.16 o 
   5   8   3       99.79      100.62      6.83 o 
  -7   9   3        2.62        2.68      4.96 o 
  -6   9   3      109.74      130.09     13.67 o 
  -5   9   3       36.00       57.75      7.50 o 
  -4   9   3      137.28      131.70      8.98 o 
  -3   9   3      126.30      123.26      8.31 o 
  -2   9   3       15.57       11.39      5.76 o 
  -1   9   3        6.63        0.00      5.49 o 
   0   9   3     1745.57     1708.65     33.23 o 
   1   9   3       95.34       96.06      8.57 o 
   2   9   3     1414.23     1395.67     19.70 o 
   3   9   3       33.40       36.98      4.96 o 
   4   9   3       72.61       77.71      6.83 o 
   5   9   3        3.92        0.00      5.76 o 
  -7  10   3      204.40      209.14      8.17 o 
  -6  10   3       59.93       75.16      6.83 o 
  -5  10   3      207.99      227.36     10.45 o 
  -4  10   3       10.36       14.47      6.43 o 
  -3  10   3      509.84      554.68     15.81 o 
  -2  10   3      142.91      124.47      8.57 o 
  -1  10   3       23.88       27.73      6.57 o 
   0  10   3       31.29       30.95      6.97 o 
   1  10   3     1273.61     1338.73     27.73 o 
   2  10   3       73.72       72.89      6.30 o 
   3  10   3      162.16      155.28      7.50 o 
  -6  11   3       39.49       49.71      5.36 o 
  -5  11   3     2168.27     2293.07     40.73 o 
  -4  11   3      225.21      276.00     17.28 o 
  -3  11   3      185.81      179.94      9.91 o 
  -2  11   3       73.85       67.79      7.37 o 
  -1  11   3      143.66      130.09      8.57 o 
   0  11   3      119.37      125.00      8.57 o 
   1  11   3      364.33      388.01     12.86 o 
   2  11   3       59.30       67.26      9.78 o 
  -4  12   3      529.82      522.79     20.23 o 
  -3  12   3      285.58      322.62     16.61 o 
  -2  12   3      538.86      540.21     14.34 o 
  -1  12   3     1197.28     1190.42     23.98 o 
   0  12   3       38.82       27.60      7.50 o 
  -1 -14   4      317.85      319.54     14.87 o 
   0 -14   4       12.48       16.61      8.04 o 
   1 -14   4      495.76      520.78     19.56 o 
   2 -14   4      404.69      383.18     16.61 o 
  -3 -13   4       91.87       87.89      6.70 o 
  -2 -13   4        2.34        7.10      5.76 o 
  -1 -13   4      128.53      136.66      8.44 o 
   0 -13   4     1172.54     1181.30     23.98 o 
   1 -13   4       62.56       52.52     10.58 o 
   2 -13   4        4.21        5.36      6.30 o 
   3 -13   4       38.12       40.86      6.97 o 
   4 -13   4     1119.93     1115.12     31.75 o 
   5 -13   4        0.69        0.00      6.70 o 
  -4 -12   4       33.93       39.12      4.96 o 
  -3 -12   4       39.81       41.94      5.36 o 
  -2 -12   4       67.77       65.38      7.37 o 
  -1 -12   4      120.26      141.89      8.84 o 
   0 -12   4       39.57       41.00      6.83 o 
   1 -12   4      533.30      503.63     15.41 o 
   2 -12   4      489.96      507.65     15.41 o 
   3 -12   4      152.06      141.22      9.11 o 
   4 -12   4      252.31      271.44     11.66 o 
   5 -12   4       49.57       58.68      6.83 o 
  -5 -11   4      149.02      179.00      9.11 o 
  -4 -11   4       11.93        8.31      4.96 o 
  -3 -11   4      331.53      334.82      9.91 o 
  -2 -11   4      936.89      940.81     20.63 o 
  -1 -11   4      549.73      544.23     15.68 o 
   0 -11   4     1055.26     1038.08     22.64 o 
   1 -11   4      251.30      226.16     11.79 o 
   2 -11   4      309.74      308.15     12.73 o 
   3 -11   4        1.11        4.02      6.30 o 
   4 -11   4        5.75        3.89      6.30 o 
   5 -11   4      540.71      545.97     15.54 o 
   6 -11   4      493.22      517.16     18.49 o 
  -6 -10   4       13.20       34.83      7.50 o 
  -5 -10   4        0.69        8.17      4.96 o 
  -4 -10   4        8.40       17.82      5.23 o 
  -3 -10   4      116.79      109.73      6.70 o 
  -2 -10   4      496.68      501.62     11.79 o 
  -1 -10   4      344.76      385.06     12.86 o 
   0 -10   4      326.24      303.73      9.91 o 
   1 -10   4     1825.88     1643.94     31.75 o 
   2 -10   4      894.98      908.39     21.17 o 
   3 -10   4      850.81      814.73     19.70 o 
   4 -10   4       49.85       49.84      7.23 o 
   5 -10   4      658.18      689.46     18.09 o 
   6 -10   4        0.08        2.55      5.90 o 
  -6  -9   4       70.15       69.27      6.57 o 
  -5  -9   4      112.11      121.52      6.83 o 
  -4  -9   4        4.04        9.65      4.96 o 
  -3  -9   4      440.39      411.59     10.45 o 
  -2  -9   4       12.80       17.15      4.42 o 
  -1  -9   4      189.43      190.12      6.16 o 
   0  -9   4      623.58      623.95     12.33 o 
   1  -9   4      823.15      767.04     14.34 o 
   2  -9   4     1100.62     1057.64     22.37 o 
   3  -9   4      709.28      716.39     17.69 o 
   4  -9   4     2297.78     2210.41     40.60 o 
   5  -9   4       26.69       37.65      6.83 o 
   6  -9   4      105.54       94.59      6.03 o 
   7  -9   4        1.45        0.00      5.09 o 
  -7  -8   4        2.86       10.45      6.70 o 
  -6  -8   4      282.53      305.34     10.85 o 
  -5  -8   4       15.52       20.50      5.09 o 
  -4  -8   4     1200.91     1157.86     19.29 o 
  -3  -8   4      130.80      136.93      4.69 o 
  -2  -8   4        2.98        4.69      2.81 o 
  -1  -8   4      766.14      763.29     11.52 o 
   0  -8   4     1374.74     1400.09     25.05 o 
   1  -8   4        4.20        3.35      3.48 o 
   2  -8   4     1748.39     1591.95     32.42 o 
   3  -8   4        4.70        2.01      3.35 o 
   4  -8   4     2708.57     2620.66     46.22 o 
   5  -8   4        8.01        1.47      3.89 o 
   6  -8   4      464.79      435.44     10.05 o 
   7  -8   4       49.62       46.36      5.63 o 
  -7  -7   4       80.59       69.54      8.84 o 
  -6  -7   4      574.73      536.73     14.07 o 
  -5  -7   4       18.77       24.65      4.82 o 
  -4  -7   4        1.12        4.56      3.22 o 
  -3  -7   4      175.46      159.57      5.49 o 
  -2  -7   4     2510.28     2392.62     39.66 o 
  -1  -7   4        0.57        2.95      2.81 o 
   0  -7   4     4491.36     4631.43     71.41 o 
   1  -7   4     2907.45     3048.45     41.94 o 
   2  -7   4      185.47      173.50      7.50 o 
   3  -7   4      311.20      359.47      9.38 o 
   4  -7   4      129.57      130.76      4.96 o 
   5  -7   4      260.10      227.36      7.64 o 
   6  -7   4      597.63      604.12     14.20 o 
   7  -7   4       69.32       49.44      5.63 o 
   8  -7   4        0.31        2.55      4.96 o 
  -7  -6   4        7.58        0.00      6.57 o 
  -6  -6   4     2269.57     2089.16     50.64 o 
  -5  -6   4      483.80      461.16     10.99 o 
  -4  -6   4       80.11       66.59      3.48 o 
  -3  -6   4     1275.91     1231.82     22.78 o 
  -2  -6   4     1554.47     1532.73     26.39 o 
  -1  -6   4     2231.96     2391.28     38.45 o 
   0  -6   4      288.29      248.80      5.90 o 
   2  -6   4     1359.25     1253.92     19.83 o 
   3  -6   4      100.22      121.25      6.57 o 
   4  -6   4      602.02      593.93     11.25 o 
   5  -6   4     2218.94     2110.06     33.36 o 
   6  -6   4      140.79      155.82      7.90 o 
   7  -6   4      180.83      185.43      8.84 o 
   8  -6   4      154.25      175.25      9.38 o 
  -6  -5   4     3355.41     3059.71     69.67 o 
  -5  -5   4      813.73      767.44     13.67 o 
  -4  -5   4      873.89      826.52     17.02 o 
  -3  -5   4      701.10      731.93     14.74 o 
  -2  -5   4       16.28       23.71      3.22 o 
  -1  -5   4      576.63      609.21     10.05 o 
   0  -5   4        1.31        3.75      1.74 o 
   1  -5   4     3676.40     3672.80     42.87 o 
   2  -5   4     2154.32     2427.05     34.70 o 
   3  -5   4     1503.96     1471.51     23.18 o 
   4  -5   4     2745.16     2699.30     35.77 o 
   5  -5   4      150.33      157.02      6.30 o 
   6  -5   4      152.90      153.41      7.64 o 
   7  -5   4     1315.72     1360.70     24.12 o 
   8  -5   4       49.10       47.70      5.49 o 
  -5  -4   4      663.13      595.01     11.79 o 
  -4  -4   4    17505.30    18019.82    266.62 o 
  -3  -4   4       47.94       38.59      3.48 o 
  -2  -4   4      539.57      577.19      9.51 o 
  -1  -4   4      275.93      279.48      5.09 o 
   0  -4   4      355.57      365.63      5.90 o 
   1  -4   4       95.05      116.29      3.22 o 
   2  -4   4     3102.32     3535.20     48.90 o 
   3  -4   4       15.45        6.70      2.41 o 
   4  -4   4     1897.84     1952.09     38.99 o 
   5  -4   4      106.71      101.56      4.42 o 
   6  -4   4      556.13      553.20     13.40 o 
   7  -4   4        5.63        2.68      4.69 o 
   8  -4   4        0.82        6.16      4.56 o 
  -5  -3   4      120.60       98.88      5.76 o 
  -4  -3   4     2900.67     2837.70     45.42 o 
  -3  -3   4      671.38      646.46     10.58 o 
  -2  -3   4      276.84      240.63      5.23 o 
  -1  -3   4     1183.24     1277.50     19.96 o 
   0  -3   4     4239.81     4301.97     49.30 o 
   1  -3   4      893.88      928.62     11.79 o 
   2  -3   4      329.41      289.40      6.57 o 
   3  -3   4       97.41       84.27      4.15 o 
   4  -3   4      105.10      118.44      5.36 o 
   5  -3   4       13.35        9.51      2.68 o 
   6  -3   4      343.43      354.51     10.58 o 
   7  -3   4        0.91        5.23      4.69 o 
   8  -3   4        7.52       13.67      4.82 o 
  -5  -2   4        7.96        8.98      4.29 o 
  -4  -2   4     1770.85     1916.32     26.53 o 
  -3  -2   4      275.66      270.10      5.09 o 
  -2  -2   4     2086.46     2157.35     25.46 o 
  -1  -2   4     5421.61     5563.13     70.21 o 
   0  -2   4    11519.08    12117.45    135.45 o 
   1  -2   4        0.48        0.27      1.21 o 
   2  -2   4     1143.12     1135.08     17.42 o 
   3  -2   4     2418.65     2561.03     36.98 o 
   4  -2   4     1348.84     1468.96     23.45 o 
   5  -2   4      332.97      324.90      7.23 o 
   6  -2   4       53.85       45.15      5.36 o 
   7  -2   4      669.54      699.78     15.41 o 
   8  -2   4       26.41       15.54      5.49 o 
  -5  -1   4      386.71      377.82     10.45 o 
  -4  -1   4     5734.26     5714.80    102.36 o 
  -3  -1   4        2.88        3.75      1.61 o 
  -2  -1   4      274.50      294.76      4.82 o 
  -1  -1   4     1042.24     1108.02     15.41 o 
   0  -1   4      256.53      292.75      6.30 o 
   1  -1   4     1180.09     1134.55     14.07 o 
   2  -1   4       22.55       11.12      2.14 o 
   3  -1   4     1683.99     1723.79     25.99 o 
   4  -1   4      469.72      458.88     10.05 o 
   5  -1   4       79.50       69.54      4.42 o 
   6  -1   4      456.66      449.24     11.92 o 
   7  -1   4      733.84      737.16     15.94 o 
   8  -1   4      116.63      118.30      7.64 o 
  -7   0   4      703.86      700.32     25.99 o 
  -6   0   4       90.72       91.24      6.83 o 
  -5   0   4       18.35       22.24      3.75 o 
  -4   0   4     1344.40     1291.03     20.63 o 
  -3   0   4     1364.63     1309.12     16.48 o 
  -2   0   4      856.35      896.60     11.52 o 
  -1   0   4     1844.46     1790.38     21.44 o 
   0   0   4     2733.59     3093.74     35.91 o 
   1   0   4       48.89       58.01      2.28 o 
   2   0   4     1251.24     1434.66     21.44 o 
   3   0   4       23.32       39.52      3.75 o 
   4   0   4       11.05       20.23      2.95 o 
   5   0   4        7.29       11.66      3.22 o 
   6   0   4       90.79      101.56      8.04 o 
   7   0   4        8.73       18.76      6.16 o 
   8   0   4      311.77      312.44     10.72 o 
  -8   1   4      103.22      103.03     10.72 o 
  -7   1   4      777.48      783.92     18.89 o 
  -6   1   4     1574.01     1500.45     30.15 o 
  -5   1   4      346.59      334.28      8.31 o 
  -4   1   4     2492.89     2278.34     33.90 o 
  -3   1   4      180.75      173.10      5.09 o 
  -2   1   4      780.95      807.23     10.58 o 
  -1   1   4      431.90      429.01      6.57 o 
   0   1   4      334.91      403.55      6.30 o 
   1   1   4       89.27       97.67      3.08 o 
   2   1   4     2052.63     2067.32     30.01 o 
   3   1   4       25.05       34.30      4.42 o 
   4   1   4      666.01      642.70     13.00 o 
   5   1   4      355.70      333.21     10.32 o 
   6   1   4        0.05        0.94      5.76 o 
   7   1   4      975.37      972.30     22.11 o 
   8   1   4       19.91       22.64      7.77 o 
  -9   2   4        3.46        4.69      6.97 o 
  -8   2   4      669.47      720.81     19.03 o 
  -7   2   4      841.02      834.97     16.35 o 
  -6   2   4      130.69      125.54      5.63 o 
  -5   2   4      212.40      222.54      6.16 o 
  -4   2   4      968.75      985.29     16.88 o 
  -3   2   4     1146.00     1255.40     19.83 o 
  -2   2   4     2336.03     2434.82     35.24 o 
  -1   2   4        8.97       12.19      1.74 o 
   0   2   4    11675.33    12699.59    143.09 o 
   1   2   4      285.99      303.60      5.49 o 
   2   2   4        5.69        4.82      2.95 o 
   3   2   4     7615.66     7867.33    130.50 o 
   4   2   4      995.39     1020.13     15.81 o 
   5   2   4      341.13      326.64     10.18 o 
   6   2   4      154.84      151.00      7.90 o 
   7   2   4        0.11        0.00      5.36 o 
  -9   3   4      202.51      204.99     14.20 o 
  -8   3   4      950.44      953.67     18.09 o 
  -7   3   4      207.42      180.47      8.04 o 
  -6   3   4      562.23      536.32     12.46 o 
  -5   3   4      609.72      602.51     10.99 o 
  -4   3   4     4777.13     4753.22     67.53 o 
  -3   3   4      597.64      694.42     12.73 o 
  -2   3   4      421.36      426.33      8.84 o 
  -1   3   4     1868.97     1913.91     23.31 o 
   0   3   4      194.84      194.41      4.42 o 
   1   3   4       75.33       98.21      4.15 o 
   2   3   4      556.85      626.49     14.74 o 
   3   3   4      773.21      767.57     14.34 o 
   4   3   4      265.57      241.57      6.70 o 
   5   3   4      659.51      646.59     14.20 o 
   6   3   4     1007.24     1041.83     18.89 o 
   7   3   4      188.83      211.42      9.38 o 
  -9   4   4      712.77      769.58     19.70 o 
  -8   4   4      742.25      768.24     15.81 o 
  -7   4   4      142.78      132.91      6.97 o 
  -6   4   4      460.32      442.54     11.39 o 
  -5   4   4        0.94        3.48      2.28 o 
  -4   4   4     1154.44     1223.11     20.77 o 
  -3   4   4      625.72      622.87     12.19 o 
  -2   4   4      342.37      385.33      8.57 o 
   0   4   4     2300.07     2581.40     36.04 o 
   1   4   4      439.06      427.80      8.98 o 
   2   4   4       29.14       45.29      5.09 o 
   3   4   4      713.65      705.00     10.85 o 
   4   4   4       27.33       23.71      4.82 o 
   5   4   4       54.09       46.89      5.76 o 
   6   4   4      161.83      182.21      8.17 o 
   7   4   4       24.72       25.05      5.09 o 
  -8   5   4     1690.60     1771.09     29.07 o 
  -7   5   4      106.62      104.37      6.57 o 
  -6   5   4      271.46      258.31      9.38 o 
  -5   5   4      172.85      164.39      5.23 o 
  -4   5   4     2275.78     2119.57     29.07 o 
  -3   5   4      664.60      620.46     12.46 o 
  -2   5   4        5.06        3.62      3.35 o 
  -1   5   4      476.42      484.87     12.86 o 
   0   5   4       29.46       44.48      4.69 o 
   1   5   4     1932.51     2032.35     30.15 o 
   2   5   4      457.66      455.53     10.58 o 
   3   5   4      102.64       98.88      5.09 o 
   4   5   4        3.28        5.09      4.82 o 
   5   5   4      384.45      380.10     10.72 o 
   6   5   4       59.15       62.97      5.49 o 
  -8   6   4      679.23      754.04     15.27 o 
  -7   6   4       52.30       60.83      5.76 o 
  -6   6   4     1193.94     1194.70     22.24 o 
  -5   6   4       82.54       95.39      6.43 o 
  -4   6   4      391.29      361.48      6.97 o 
  -3   6   4      103.29      110.40      5.36 o 
  -2   6   4      177.24      181.54      6.57 o 
  -1   6   4       31.88       31.22      3.75 o 
   0   6   4     3525.25     3379.25     47.70 o 
   1   6   4      207.22      200.17      6.70 o 
   2   6   4        0.56        2.28      2.95 o 
   3   6   4      955.77      922.86     16.88 o 
   4   6   4       93.43       93.52      6.43 o 
   5   6   4     1057.54     1050.41     18.22 o 
   6   6   4        5.48        8.44      4.96 o 
  -8   7   4      682.18      687.45     13.93 o 
  -7   7   4       26.40       30.55      5.09 o 
  -6   7   4      214.99      222.81      9.24 o 
  -5   7   4      336.03      329.06     13.53 o 
  -4   7   4     3158.07     3090.79     43.81 o 
  -3   7   4     1244.33     1172.46     17.95 o 
  -2   7   4      600.86      590.59     11.25 o 
  -1   7   4      964.72      941.75     16.48 o 
   0   7   4      136.35      139.07      5.90 o 
   1   7   4      758.05      714.38     18.09 o 
   2   7   4      231.20      248.27      8.31 o 
   3   7   4      155.99      163.19      9.24 o 
   4   7   4      303.03      322.89     11.66 o 
   5   7   4      658.41      689.46     13.67 o 
  -8   8   4       13.21       10.05      4.56 o 
  -7   8   4       81.04       78.65      7.23 o 
  -6   8   4       96.37       94.46      8.17 o 
  -5   8   4      140.99      149.25     10.45 o 
  -4   8   4       12.32       13.93      4.82 o 
  -3   8   4      153.08      160.51      9.65 o 
  -2   8   4      396.76      393.63     13.40 o 
  -1   8   4      231.81      227.50     10.85 o 
   0   8   4      456.65      444.28     14.34 o 
   1   8   4      666.26      637.61     17.55 o 
   2   8   4        3.53       11.52      4.69 o 
   3   8   4      144.17      138.40      7.23 o 
   4   8   4      662.08      657.58     13.40 o 
   5   8   4     1133.13     1130.26     22.11 o 
  -7   9   4       49.27       50.78      6.03 o 
  -6   9   4      162.25      176.45     15.94 o 
  -5   9   4       53.96       48.77      6.83 o 
  -4   9   4        9.74        5.63     11.12 o 
  -3   9   4       16.10       15.68      6.30 o 
  -2   9   4      423.37      412.12     13.80 o 
  -1   9   4       62.91       48.77      7.10 o 
   0   9   4      399.64      352.77     13.13 o 
   1   9   4      295.30      312.98     13.00 o 
   2   9   4        8.09        9.38      6.70 o 
   3   9   4       89.30       90.70      6.16 o 
   4   9   4       85.90       83.47      6.70 o 
  -6  10   4      568.20      559.90     14.34 o 
  -5  10   4      135.80      125.27      8.44 o 
  -4  10   4      595.03      609.48     25.86 o 
  -3  10   4      224.84      241.83     11.12 o 
  -2  10   4      218.65      235.00     11.12 o 
  -1  10   4       98.72       92.98      7.90 o 
   0  10   4      468.92      474.29     14.74 o 
   1  10   4      380.30      415.21     13.93 o 
   2  10   4      116.01      131.03      8.44 o 
   3  10   4      100.63      117.77     10.85 o 
  -5  11   4        0.05        0.00      8.17 o 
  -4  11   4        1.14        0.00      8.84 o 
  -3  11   4      516.64      546.24     14.87 o 
  -2  11   4       26.99       36.31      6.57 o 
  -1  11   4       66.98       58.42      7.23 o 
   0  11   4      274.29      265.95     10.99 o 
   1  11   4      359.48      357.33     11.79 o 
  -4  12   4       36.76       40.19      8.31 o 
  -3  12   4       16.55       20.77      8.44 o 
  -2  12   4        8.37        2.28      5.23 o 
  -1  12   4       48.45       58.82      6.16 o 
  -1 -14   5      206.19      207.80     13.00 o 
   0 -14   5      116.72      118.04     10.72 o 
   1 -14   5      219.44      210.48     13.53 o 
   2 -14   5       11.02        1.88      5.49 o 
   3 -14   5       99.78      109.73      9.78 o 
  -3 -13   5      198.17      179.40      8.71 o 
  -2 -13   5      606.44      628.10     15.68 o 
  -1 -13   5       38.81       36.71      6.43 o 
   0 -13   5        3.08        6.30      8.71 o 
   1 -13   5      282.75      278.28     11.52 o 
   2 -13   5      231.29      221.60     10.58 o 
   3 -13   5       76.40       82.13      7.64 o 
   4 -13   5        7.07        7.23      5.63 o 
  -4 -12   5        0.54        0.13      4.42 o 
  -3 -12   5      133.87      127.42      6.43 o 
  -2 -12   5       59.67       62.84      7.10 o 
  -1 -12   5      747.45      763.55     18.62 o 
   0 -12   5       63.92       66.72      7.10 o 
   1 -12   5      480.49      479.25     15.01 o 
   2 -12   5        9.90       14.87      6.70 o 
   3 -12   5       13.99       18.49      6.70 o 
   4 -12   5      383.35      377.96     12.86 o 
   5 -12   5       15.24       12.06      5.49 o 
  -5 -11   5      272.89      270.64     10.32 o 
  -4 -11   5      144.81      143.49      8.44 o 
  -3 -11   5     1206.53     1259.15     24.92 o 
  -2 -11   5       78.37       77.44      6.16 o 
  -1 -11   5        1.48        0.00      5.49 o 
   0 -11   5      384.14      384.26     10.99 o 
   1 -11   5      415.96      387.87     13.93 o 
   2 -11   5       23.44       17.95      6.70 o 
   3 -11   5      373.59      360.41     13.13 o 
   4 -11   5      209.87      212.36     10.72 o 
   5 -11   5       91.57      105.04      7.90 o 
   6 -11   5      112.37       97.14      8.71 o 
  -6 -10   5        1.27       14.74      6.97 o 
  -5 -10   5      168.07      165.60      7.64 o 
  -4 -10   5       32.19       34.70      5.49 o 
  -3 -10   5      916.04      916.83     16.75 o 
  -2 -10   5        0.40        1.21      5.36 o 
  -1 -10   5        2.07       10.72      5.36 o 
   0 -10   5       23.82       43.41      5.36 o 
   1 -10   5      705.16      664.27     17.28 o 
   2 -10   5      597.96      573.84     16.21 o 
   3 -10   5       55.02       70.34      7.50 o 
   4 -10   5     1319.98     1250.71     26.53 o 
   5 -10   5        4.60        5.23      5.90 o 
   6 -10   5      115.48      123.53      8.31 o 
  -6  -9   5      452.59      470.81     13.93 o 
  -5  -9   5      218.03      233.39      8.84 o 
  -4  -9   5      646.64      642.57     13.53 o 
  -3  -9   5      314.60      316.06      9.51 o 
  -2  -9   5      376.03      362.95      9.51 o 
  -1  -9   5      636.17      623.14      8.98 o 
   0  -9   5      163.15      163.86      5.23 o 
   1  -9   5      599.35      597.95     12.33 o 
   2  -9   5      426.91      410.92     13.00 o 
   3  -9   5      159.97      163.99      9.24 o 
   4  -9   5       67.70       76.37      7.50 o 
   5  -9   5        6.77       18.76      6.30 o 
   6  -9   5     1900.55     1878.00     29.74 o 
  -7  -8   5       51.64       67.79      8.31 o 
  -6  -8   5      395.35      449.24     14.07 o 
  -5  -8   5      140.91      136.12      6.83 o 
  -4  -8   5        0.01        3.75      4.15 o 
  -3  -8   5       61.64       67.39      3.75 o 
  -2  -8   5      629.09      595.54     10.18 o 
  -1  -8   5      219.58      244.78      6.16 o 
   0  -8   5      279.75      312.71      7.90 o 
   1  -8   5      893.35      839.39     14.20 o 
   2  -8   5      295.22      259.25     14.07 o 
   3  -8   5        4.54        8.04      3.89 o 
   4  -8   5     1915.54     1776.58     33.63 o 
   5  -8   5       80.90       79.85      6.30 o 
   6  -8   5     1570.31     1615.27     34.16 o 
   7  -8   5      175.40      158.36      7.50 o 
  -7  -7   5      175.37      212.63     13.40 o 
  -6  -7   5       77.29       80.66      7.64 o 
  -5  -7   5       81.32       83.20      5.76 o 
  -4  -7   5        0.60        2.14      2.68 o 
  -3  -7   5     1904.86     1827.22     22.78 o 
  -2  -7   5     1454.57     1378.12     24.92 o 
  -1  -7   5       72.02       69.13      4.69 o 
   0  -7   5     1426.93     1423.27     24.92 o 
   1  -7   5       72.88       64.85      3.75 o 
   2  -7   5     1411.32     1364.19     38.18 o 
   3  -7   5      107.66       85.35      5.09 o 
   4  -7   5      867.12      829.20     12.59 o 
   5  -7   5        3.49        6.30      5.90 o 
   6  -7   5       44.58       37.38      5.36 o 
   7  -7   5        6.67       10.72      4.82 o 
  -6  -6   5     4329.76     4056.39     64.98 o 
  -5  -6   5      291.98      301.05     11.25 o 
  -4  -6   5      244.61      230.58      6.30 o 
  -3  -6   5     1190.73     1177.96     22.11 o 
  -2  -6   5      153.96      156.76      6.03 o 
  -1  -6   5       60.31       66.32      4.15 o 
   0  -6   5      147.98      184.36      5.36 o 
   1  -6   5     6175.33     6782.75     86.55 o 
   2  -6   5     2521.84     2581.53     37.38 o 
   3  -6   5        2.78        7.23      2.95 o 
   4  -6   5     2057.93     1901.58     26.93 o 
   5  -6   5      364.45      372.06     10.72 o 
   6  -6   5      650.66      646.59     14.74 o 
   7  -6   5      160.59      181.41      8.71 o 
   8  -6   5        5.94       13.67      7.23 o 
  -6  -5   5       16.71       24.38      7.64 o 
  -5  -5   5      725.66      649.27     10.99 o 
  -4  -5   5      767.67      756.85     13.26 o 
  -3  -5   5      662.51      657.71     13.80 o 
  -2  -5   5      220.19      227.90      6.83 o 
  -1  -5   5     1485.70     1501.38     21.97 o 
   0  -5   5       15.96       22.51      2.55 o 
   1  -5   5      471.34      499.88      7.77 o 
   2  -5   5       69.54       73.96      3.89 o 
   3  -5   5        1.95        5.09      2.55 o 
   4  -5   5        4.17        7.64      2.95 o 
   5  -5   5      111.95       96.60      6.03 o 
   6  -5   5     2252.33     2279.54     35.91 o 
   7  -5   5       24.00       23.71      5.36 o 
   8  -5   5       89.09       83.87      9.38 o 
  -5  -4   5      110.63      113.88      5.36 o 
  -4  -4   5       13.25       30.15      3.75 o 
  -3  -4   5      778.73      800.26     12.86 o 
  -2  -4   5     1192.15     1275.22     18.49 o 
  -1  -4   5     1356.15     1422.07     23.71 o 
   0  -4   5       17.87       24.52      2.41 o 
   1  -4   5     2439.60     2701.31     32.02 o 
   2  -4   5       40.40       39.52      3.08 o 
   3  -4   5        1.52        5.90      2.55 o 
   4  -4   5      582.61      542.22     10.32 o 
   5  -4   5      496.94      459.02     11.52 o 
   6  -4   5      532.63      517.70     13.00 o 
   7  -4   5      281.06      271.98      9.78 o 
   8  -4   5      613.89      618.45     15.41 o 
  -5  -3   5        4.16        3.48      4.02 o 
  -4  -3   5      755.56      765.70     12.73 o 
  -3  -3   5      668.66      722.15     11.79 o 
  -2  -3   5     3796.56     4011.10     51.98 o 
  -1  -3   5      253.93      271.44      6.30 o 
   0  -3   5     2356.33     2532.90     33.50 o 
   1  -3   5      185.94      172.03      3.89 o 
   2  -3   5     6563.13     6980.24     94.32 o 
   3  -3   5       72.43       60.69      3.89 o 
   4  -3   5      858.02      783.38     11.66 o 
   5  -3   5      113.24       92.58      4.96 o 
   6  -3   5       58.29       50.11      5.63 o 
   7  -3   5      431.70      447.49     12.06 o 
   8  -3   5      164.09      187.04      7.77 o 
  -5  -2   5        8.52        6.97      3.48 o 
  -4  -2   5       21.36       30.41      2.81 o 
  -3  -2   5      822.02      838.98     13.00 o 
  -2  -2   5      469.16      509.26      8.57 o 
  -1  -2   5      115.94      125.27      4.02 o 
   0  -2   5        2.98        6.97      1.47 o 
   1  -2   5      367.46      370.19      7.37 o 
   2  -2   5    10303.39    11108.31    148.58 o 
   3  -2   5      242.68      235.14      6.70 o 
   4  -2   5       17.06       16.35      2.68 o 
   5  -2   5       45.06       44.48      4.29 o 
   6  -2   5      367.34      371.93     11.12 o 
   7  -2   5     1354.55     1367.00     28.40 o 
   8  -2   5      851.63      843.54     18.49 o 
  -6  -1   5        5.92        6.83      3.62 o 
  -5  -1   5        8.71       11.39      3.48 o 
  -4  -1   5      317.94      302.39      9.11 o 
  -3  -1   5      246.30      271.85      6.03 o 
  -2  -1   5     1795.76     1899.17     25.72 o 
  -1  -1   5        3.38        4.02      2.28 o 
   0  -1   5      479.57      494.66      7.23 o 
   1  -1   5      191.29      188.38      5.09 o 
   2  -1   5      574.10      627.70     11.25 o 
   3  -1   5     1339.81     1434.66     22.64 o 
   4  -1   5        0.11        1.47      2.68 o 
   5  -1   5     1048.24     1015.70     19.16 o 
   6  -1   5     1199.27     1154.91     21.44 o 
   7  -1   5        1.31        2.01      5.49 o 
   8  -1   5       51.22       45.29      5.36 o 
  -8   0   5       47.45       62.97      9.78 o 
  -7   0   5        2.53        5.76      5.23 o 
  -6   0   5      229.92      215.31      7.90 o 
  -5   0   5      188.28      174.58      7.37 o 
  -4   0   5      445.49      452.85     11.52 o 
  -3   0   5     1340.96     1407.20     25.72 o 
  -2   0   5      235.91      219.86      4.29 o 
  -1   0   5     4567.39     4625.13     53.06 o 
   0   0   5       37.23       35.24      2.14 o 
   1   0   5     2802.18     2905.50     40.73 o 
   2   0   5     3365.91     3931.25     54.80 o 
   3   0   5       18.10       12.06      2.95 o 
   4   0   5      873.28      886.68     14.47 o 
   5   0   5       69.37       55.74      5.76 o 
   6   0   5      193.89      195.21     10.58 o 
   7   0   5      292.37      310.70     11.79 o 
   8   0   5       58.52       48.23      7.77 o 
  -8   1   5      400.83      440.39     20.23 o 
  -7   1   5       75.26       73.96      6.97 o 
  -6   1   5      161.04      146.98      6.97 o 
  -5   1   5     3071.94     2940.33     43.14 o 
  -4   1   5      394.74      418.69     10.99 o 
  -3   1   5      130.94      115.49      4.56 o 
  -2   1   5     5602.34     5766.78     79.45 o 
  -1   1   5     5252.79     5376.90     68.33 o 
   0   1   5       13.79       11.39      1.74 o 
   1   1   5      915.67      934.51     15.14 o 
   2   1   5     1391.95     1359.77     21.30 o 
   3   1   5     1265.01     1272.14     25.86 o 
   4   1   5     1004.88      977.39     13.80 o 
   5   1   5       51.13       39.26      5.49 o 
   6   1   5      383.58      384.79     13.53 o 
   7   1   5       49.32       47.70      6.43 o 
  -9   2   5      213.44      252.42     15.94 o 
  -8   2   5      106.51      126.08      8.17 o 
  -7   2   5       31.99       30.95      5.76 o 
  -6   2   5     1529.31     1461.32     30.01 o 
  -5   2   5      821.77      778.43     14.87 o 
  -4   2   5     1879.84     1955.17     30.15 o 
  -3   2   5     1849.21     2133.10     32.02 o 
  -2   2   5      432.44      483.13      9.51 o 
  -1   2   5     1218.91     1259.82     17.02 o 
   0   2   5       83.33       85.21      3.22 o 
   1   2   5      194.28      217.18      6.03 o 
   2   2   5     4140.45     3790.84     65.38 o 
   3   2   5      451.31      362.42      9.11 o 
   4   2   5      646.13      623.01     10.32 o 
   5   2   5        8.80        9.78      4.96 o 
   6   2   5      111.45      109.33      6.97 o 
   7   2   5       27.57       25.32      5.49 o 
  -9   3   5       25.43       23.98      8.17 o 
  -8   3   5        0.03        5.23      4.56 o 
  -7   3   5      233.76      226.16      8.84 o 
  -6   3   5      257.00      245.05      8.84 o 
  -5   3   5      166.86      151.00      5.49 o 
  -4   3   5      183.00      213.70      6.83 o 
  -3   3   5     1066.64     1130.53     19.03 o 
  -2   3   5     2876.05     2847.48     44.75 o 
  -1   3   5      187.69      194.27      5.90 o 
   0   3   5       87.33       81.73      3.89 o 
   1   3   5       66.03       61.76      4.96 o 
   2   3   5      659.72      671.38     16.08 o 
   3   3   5        2.34        4.15      2.81 o 
   4   3   5        5.06        4.56      4.56 o 
   5   3   5      467.70      462.50     11.92 o 
   6   3   5      349.15      370.19     10.45 o 
   7   3   5      130.07      127.82      7.50 o 
  -9   4   5      549.07      607.60     15.14 o 
  -8   4   5     1060.93     1165.63     21.03 o 
  -7   4   5       44.96       48.23      5.49 o 
  -6   4   5       69.21       67.66      5.90 o 
  -5   4   5      215.10      208.74      5.63 o 
  -4   4   5      101.82      118.44      4.96 o 
  -3   4   5      447.85      490.10     10.72 o 
  -2   4   5      341.61      315.39      8.84 o 
  -1   4   5     1281.69     1191.49     24.38 o 
   0   4   5       63.23       64.18      3.75 o 
   1   4   5     1569.08     1460.92     28.67 o 
   2   4   5      280.80      262.20      8.04 o 
   3   4   5      200.46      191.06      6.03 o 
   4   4   5       74.88       65.92      5.90 o 
   5   4   5       81.98       80.12      6.30 o 
   6   4   5       23.94       24.52      4.96 o 
  -8   5   5       43.66       40.46      5.36 o 
  -7   5   5      202.43      217.99      8.98 o 
  -6   5   5       26.56       25.72      5.09 o 
  -5   5   5     1223.14     1206.22     21.97 o 
  -4   5   5      126.52      118.44      4.02 o 
  -3   5   5     1599.25     1415.50     25.19 o 
  -2   5   5     1922.47     1873.58     36.17 o 
  -1   5   5     3932.08     4039.91     71.81 o 
   0   5   5      329.65      343.79     10.72 o 
   1   5   5        2.20        3.35      3.48 o 
   2   5   5      244.03      223.48      6.30 o 
   3   5   5      303.51      277.88      9.24 o 
   4   5   5      193.13      179.27      8.44 o 
   5   5   5      360.04      360.27     10.32 o 
   6   5   5      148.32      171.63      7.23 o 
  -8   6   5      410.33      385.06     10.99 o 
  -7   6   5        1.05        2.41      4.56 o 
  -6   6   5     1290.88     1304.57     23.98 o 
  -5   6   5     1194.23     1126.91     21.30 o 
  -4   6   5        1.51        7.37      3.75 o 
  -3   6   5     2183.18     2029.94     28.94 o 
  -2   6   5       40.65       43.95      4.02 o 
  -1   6   5       46.86       41.40      4.15 o 
   0   6   5      187.17      189.45      6.43 o 
   1   6   5       35.44       25.99      4.56 o 
   2   6   5     1466.50     1331.76     36.84 o 
   3   6   5     2076.06     2112.07     31.49 o 
   4   6   5       82.18       87.49      6.43 o 
   5   6   5       53.61       59.89      6.57 o 
   6   6   5       27.44       30.15      7.23 o 
  -8   7   5        9.61        8.17      5.23 o 
  -7   7   5      175.93      166.27      7.90 o 
  -6   7   5      342.56      341.78     11.39 o 
  -5   7   5       68.97       70.74      8.17 o 
  -4   7   5      363.36      381.58     10.85 o 
  -3   7   5       23.27       26.53      6.16 o 
  -2   7   5     5336.27     5089.24     83.47 o 
  -1   7   5      240.36      210.35     10.32 o 
   0   7   5     2079.34     1992.56     36.98 o 
   1   7   5      123.09      119.24      8.57 o 
   2   7   5       92.20      113.48      7.50 o 
   3   7   5        2.63        6.57      5.36 o 
   4   7   5        1.38        2.01      4.96 o 
   5   7   5        1.78        6.03      4.42 o 
  -7   8   5        0.69        7.37      5.36 o 
  -6   8   5      146.80      149.12      9.91 o 
  -5   8   5      163.36      161.98     10.58 o 
  -4   8   5        9.61       15.41      6.70 o 
  -3   8   5       73.06       51.45      7.10 o 
  -2   8   5        8.79        9.91      5.76 o 
  -1   8   5      817.68      808.57     19.70 o 
   0   8   5     1002.61     1007.13     22.78 o 
   1   8   5      199.22      193.87     10.58 o 
   2   8   5        5.13        6.03      5.36 o 
   3   8   5        0.39        3.75      6.43 o 
   4   8   5      415.14      420.16     10.05 o 
  -7   9   5      796.99      872.21     18.62 o 
  -6   9   5      173.39      179.67     17.02 o 
  -5   9   5      186.68      189.72     17.28 o 
  -4   9   5        5.50        0.00      5.76 o 
  -3   9   5       79.06       69.40      7.50 o 
  -2   9   5      211.27      188.91      9.91 o 
  -1   9   5     1263.57     1291.30     26.80 o 
   0   9   5      195.25      215.31     11.25 o 
   1   9   5      602.59      642.84     17.42 o 
   2   9   5       30.81       33.50      7.23 o 
   3   9   5       37.39       40.06      6.30 o 
  -6  10   5      376.35      406.50     11.52 o 
  -5  10   5      837.30      910.80     31.35 o 
  -4  10   5        4.38        8.31      6.03 o 
  -3  10   5     1348.05     1343.42     27.20 o 
  -2  10   5       87.97       77.17      7.50 o 
  -1  10   5       68.13       81.59      7.50 o 
   0  10   5       34.80       14.20      6.43 o 
   1  10   5       28.68       42.20      6.97 o 
   2  10   5      387.77      400.47     18.36 o 
  -5  11   5      544.00      579.60     21.17 o 
  -4  11   5      271.37      277.07     16.08 o 
  -3  11   5      255.64      257.38     10.32 o 
  -2  11   5      550.36      569.28     23.18 o 
  -1  11   5       62.02       72.08      6.97 o 
   0  11   5      221.46      214.77      9.65 o 
   1  11   5       86.94      106.92     10.32 o 
  -1 -14   6       96.39      100.22      9.78 o 
   0 -14   6      217.51      238.35     13.93 o 
   1 -14   6        4.27        0.80      7.64 o 
   2 -14   6      553.60      559.50     14.20 o 
   3 -14   6      319.57      348.21     15.01 o 
  -3 -13   6      199.80      188.64      8.84 o 
  -2 -13   6      716.55      737.83     17.15 o 
  -1 -13   6      139.97      150.06      8.57 o 
   0 -13   6      127.75      135.19     12.06 o 
   1 -13   6       27.32       30.41      6.70 o 
   2 -13   6      166.31      167.21      9.78 o 
   3 -13   6      204.80      225.62     10.18 o 
   4 -13   6      596.33      605.73     20.90 o 
  -4 -12   6      517.04      512.74     10.85 o 
  -3 -12   6       82.24       81.46      5.90 o 
  -2 -12   6        0.22        0.00      5.49 o 
  -1 -12   6      352.13      320.21     12.33 o 
   0 -12   6      445.57      422.44     14.07 o 
   1 -12   6      471.74      442.54     14.47 o 
   2 -12   6      160.05      142.29      9.11 o 
   3 -12   6      678.47      723.36     18.22 o 
   4 -12   6      157.07      177.66      9.51 o 
   5 -12   6       14.09       13.00      5.09 o 
  -5 -11   6       92.12       85.08      5.76 o 
  -4 -11   6      166.80      170.42      7.77 o 
  -3 -11   6      137.71      131.43      6.83 o 
  -2 -11   6       44.51       45.55      5.63 o 
  -1 -11   6     2641.77     2660.31     38.18 o 
   0 -11   6     1813.22     1787.97     34.43 o 
   1 -11   6      993.77      980.07     22.51 o 
   2 -11   6      243.91      195.08     10.85 o 
   3 -11   6        2.53        2.01      5.90 o 
   4 -11   6       41.94       25.46      6.43 o 
   5 -11   6       56.94       51.98      6.70 o 
   6 -11   6      137.38      126.08      9.91 o 
  -6 -10   6      158.58      161.31     11.79 o 
  -5 -10   6       46.56       61.63      6.83 o 
  -4 -10   6      215.09      203.38      8.44 o 
  -3 -10   6      703.42      696.70     17.15 o 
  -2 -10   6      567.94      557.22     12.46 o 
  -1 -10   6       12.06       10.45      4.15 o 
   0 -10   6     1042.60      965.60     21.84 o 
   1 -10   6       18.46       20.63      6.16 o 
   2 -10   6     2691.87     2532.36     45.29 o 
   3 -10   6      135.39      141.35      8.98 o 
   4 -10   6       44.21       37.38      6.57 o 
   5 -10   6      149.07      119.38      8.04 o 
   6 -10   6        0.24        0.00      7.64 o 
  -6  -9   6       11.75       11.39      5.90 o 
  -5  -9   6        6.71        8.84      4.82 o 
  -4  -9   6      273.38      282.30      9.51 o 
  -3  -9   6       50.46       43.54      5.09 o 
  -2  -9   6     1927.94     1842.90     32.56 o 
  -1  -9   6      215.67      221.47      5.49 o 
   0  -9   6       36.57       28.40      3.48 o 
   1  -9   6      251.28      215.17     10.05 o 
   2  -9   6      206.21      190.65      9.65 o 
   3  -9   6      192.84      183.29      9.91 o 
   4  -9   6      365.90      328.12     12.46 o 
   5  -9   6       17.73        6.57      5.90 o 
   6  -9   6      188.51      234.33     15.94 o 
  -7  -8   6       73.13       64.04      8.04 o 
  -6  -8   6       86.07      102.76      7.90 o 
  -5  -8   6      479.83      482.33     14.47 o 
  -4  -8   6     1016.86      972.30     16.88 o 
  -3  -8   6      138.76      127.68      5.90 o 
  -2  -8   6       76.20       97.94      4.69 o 
  -1  -8   6      740.69      827.06     12.46 o 
   0  -8   6      990.75      891.24     15.01 o 
   1  -8   6        0.62        4.42      3.48 o 
   2  -8   6     1916.23     1833.65     33.63 o 
   3  -8   6     4274.16     4044.33     56.27 o 
   4  -8   6       20.19       10.32      5.76 o 
   5  -8   6      106.68      117.37      7.23 o 
   6  -8   6      324.90      313.65     13.00 o 
   7  -8   6       17.00       27.60      8.44 o 
  -7  -7   6       50.75       54.93      8.17 o 
  -6  -7   6      281.61      306.55     12.06 o 
  -5  -7   6      785.68      721.48     17.28 o 
  -4  -7   6        8.54        0.67      4.69 o 
  -3  -7   6       48.57       56.27      3.35 o 
  -2  -7   6       69.62       77.17      5.36 o 
  -1  -7   6     6082.19     6077.62     93.25 o 
   0  -7   6     4451.83     4660.51     72.35 o 
   1  -7   6      532.56      509.93     12.59 o 
   2  -7   6      905.49      895.39     16.61 o 
   3  -7   6       25.54       23.71      4.02 o 
   4  -7   6      237.07      215.04      8.71 o 
   5  -7   6     1674.88     1606.16     33.63 o 
   6  -7   6       71.82       76.23      8.04 o 
   7  -7   6      224.17      234.73     10.32 o 
  -6  -6   6     2755.76     2630.57     44.48 o 
  -5  -6   6      611.08      557.76     14.74 o 
  -4  -6   6       91.61       74.49      4.02 o 
  -3  -6   6      430.74      431.28      9.24 o 
  -2  -6   6      186.47      184.36      6.83 o 
  -1  -6   6      687.58      718.40     14.60 o 
   0  -6   6      813.75      901.96     14.60 o 
   1  -6   6     1013.06      960.37     19.03 o 
   2  -6   6     1425.94     1508.08     27.87 o 
   3  -6   6     2147.68     2002.34     31.22 o 
   4  -6   6       12.26        6.97      4.02 o 
   5  -6   6      131.33      126.08      8.84 o 
   6  -6   6       89.70       88.03      6.30 o 
   7  -6   6       44.07       35.91      6.03 o 
  -6  -5   6      164.75      166.14      9.38 o 
  -5  -5   6      376.79      366.84      8.04 o 
  -4  -5   6      109.18       94.19      4.82 o 
  -3  -5   6       29.19       35.91      3.75 o 
  -2  -5   6     1618.46     1643.13     23.58 o 
  -1  -5   6      196.82      203.11      5.76 o 
   0  -5   6      152.30      131.57      4.69 o 
   1  -5   6      351.37      377.56      9.78 o 
   2  -5   6       79.59       92.58      5.49 o 
   3  -5   6        5.27        6.03      2.41 o 
   4  -5   6       69.62       70.88      4.56 o 
   5  -5   6      340.37      341.65     10.45 o 
   6  -5   6       48.42       50.64      5.76 o 
   7  -5   6       18.74       16.75      5.76 o 
  -6  -4   6       65.65       82.26     10.85 o 
  -5  -4   6       80.70       84.01      6.43 o 
  -4  -4   6     2421.47     2356.18     39.12 o 
  -3  -4   6      215.95      225.62      6.03 o 
  -2  -4   6     3013.69     3104.46     41.53 o 
  -1  -4   6       26.18       33.50      2.95 o 
   0  -4   6       84.12       79.72      3.75 o 
   1  -4   6      474.22      484.47     11.25 o 
   2  -4   6     1473.44     1592.62     24.25 o 
   3  -4   6      793.39      806.96     14.74 o 
   4  -4   6      433.88      386.94      8.04 o 
   5  -4   6      707.89      708.89     15.14 o 
   6  -4   6       57.91       45.55      5.76 o 
   7  -4   6       88.36       82.13      7.10 o 
   8  -4   6      136.83      146.71     11.12 o 
  -5  -3   6      123.84      125.54      7.10 o 
  -4  -3   6        8.16       12.59      2.55 o 
  -3  -3   6     1325.47     1384.28     20.23 o 
  -2  -3   6       31.26       30.28      2.81 o 
  -1  -3   6     1477.19     1496.69     21.30 o 
   0  -3   6     3950.04     3947.46     51.18 o 
   1  -3   6      489.61      545.70      9.91 o 
   2  -3   6      328.89      318.74      7.50 o 
   3  -3   6      318.61      288.33      7.64 o 
   4  -3   6      407.25      399.26      8.04 o 
   5  -3   6     1824.70     1767.20     29.07 o 
   6  -3   6      166.54      173.64      8.84 o 
   7  -3   6      170.35      162.92      8.17 o 
   8  -3   6      274.24      279.08     13.67 o 
  -6  -2   6     1124.90     1043.17     32.83 o 
  -5  -2   6     1195.91     1063.54     17.82 o 
  -4  -2   6      342.60      349.29     10.18 o 
  -3  -2   6      381.76      396.31      7.90 o 
  -2  -2   6     3195.17     3570.98     46.89 o 
  -1  -2   6       63.45       66.99      3.35 o 
   1  -2   6      783.22      699.91     12.06 o 
   2  -2   6      631.74      603.72     11.39 o 
   3  -2   6      135.29      116.43      5.36 o 
   4  -2   6     1315.42     1300.55     18.89 o 
   5  -2   6       38.76       27.20      5.09 o 
   6  -2   6      479.52      489.97     15.01 o 
   7  -2   6     1824.25     1763.18     28.54 o 
   8  -2   6      668.61      689.33     22.11 o 
  -7  -1   6      434.53      471.21     20.23 o 
  -6  -1   6       76.20       70.34      5.36 o 
  -5  -1   6      115.87      103.03      5.49 o 
  -4  -1   6      193.14      202.18      7.77 o 
  -3  -1   6      437.31      474.29      8.84 o 
  -2  -1   6     1881.77     2104.96     28.67 o 
  -1  -1   6      234.76      235.54      5.63 o 
   0  -1   6     1306.32     1422.34     17.95 o 
   1  -1   6      191.73      206.60      5.76 o 
   2  -1   6      448.07      476.17      9.78 o 
   3  -1   6      503.28      525.20     11.12 o 
   4  -1   6      199.68      200.03      5.63 o 
   5  -1   6      404.81      400.60     13.53 o 
   6  -1   6        0.00        4.56      4.96 o 
   7  -1   6        0.78        0.54      4.96 o 
  -8   0   6      193.51      177.39     14.34 o 
  -7   0   6      277.22      236.88     10.85 o 
  -6   0   6      588.16      567.81     12.59 o 
  -5   0   6      701.22      710.90     14.07 o 
  -4   0   6     1914.60     1910.96     34.83 o 
  -3   0   6      874.72      908.12     18.62 o 
  -2   0   6     6054.00     6497.64     82.67 o 
  -1   0   6       89.87       99.15      3.75 o 
   0   0   6      330.35      368.31      6.43 o 
   1   0   6     8801.42     9631.31    129.02 o 
   2   0   6     1335.94     1474.45     23.04 o 
   3   0   6      243.30      246.52      7.50 o 
   4   0   6        1.77        4.02      2.81 o 
   5   0   6      122.95      109.46      6.16 o 
   6   0   6       17.17       17.02      6.03 o 
   7   0   6      100.99      111.07      7.37 o 
  -9   1   6      216.47      234.73     15.94 o 
  -8   1   6      578.54      585.23     16.21 o 
  -7   1   6       47.92       57.34      6.70 o 
  -6   1   6     1675.93     1592.09     32.56 o 
  -5   1   6      498.48      503.90      9.65 o 
  -4   1   6     1010.08      964.26     20.10 o 
  -3   1   6     1735.37     1784.89     32.29 o 
  -2   1   6     1252.32     1250.57     23.31 o 
  -1   1   6      789.13      912.14     12.46 o 
   0   1   6       35.06       21.70      2.14 o 
   1   1   6      204.36      199.09      5.76 o 
   2   1   6      275.37      271.04      8.98 o 
   3   1   6      186.60      212.89      7.23 o 
   4   1   6      648.82      627.43     13.53 o 
   5   1   6     1044.58     1036.61     19.16 o 
   6   1   6      106.16      102.63      6.70 o 
   7   1   6        5.99       10.99      4.96 o 
  -9   2   6        2.66       13.93      8.04 o 
  -8   2   6     1034.87     1095.16     24.38 o 
  -7   2   6       41.77       34.57      6.03 o 
  -6   2   6     1926.63     1814.50     36.17 o 
  -5   2   6      503.74      462.63      8.17 o 
  -4   2   6      971.67      989.98     20.63 o 
  -3   2   6     1636.17     1902.52     34.16 o 
  -2   2   6     4055.56     4351.15     65.52 o 
  -1   2   6       44.32       44.21      2.68 o 
   0   2   6      425.62      496.00      8.17 o 
   1   2   6     6131.08     6330.57    105.58 o 
   2   2   6      616.65      631.05     15.54 o 
   3   2   6        1.91        3.22      2.81 o 
   4   2   6     1059.13     1019.32     18.36 o 
   5   2   6      841.16      819.02     16.35 o 
   6   2   6      313.42      313.25      9.78 o 
   7   2   6      520.74      492.65     12.46 o 
  -9   3   6        2.53        0.00      4.82 o 
  -8   3   6       92.68      109.60      7.77 o 
  -7   3   6      155.92      158.77      9.24 o 
  -6   3   6      310.76      299.85     10.05 o 
  -5   3   6      316.80      285.24      6.16 o 
  -4   3   6      248.83      213.97      6.16 o 
  -3   3   6      221.04      229.51      6.97 o 
  -2   3   6      930.26     1000.97     18.36 o 
  -1   3   6     1562.38     1793.19     27.73 o 
   0   3   6      465.70      565.53     10.58 o 
   1   3   6       48.00       50.78      4.96 o 
   2   3   6       49.14       45.82      5.36 o 
   3   3   6      881.91      848.50     12.46 o 
   4   3   6      369.87      359.87     10.45 o 
   5   3   6       54.19       47.96      5.76 o 
   6   3   6      159.28      159.17      7.50 o 
  -8   4   6      196.84      214.23     10.18 o 
  -7   4   6        1.44        0.27      4.42 o 
  -6   4   6       19.12       25.32      5.09 o 
  -5   4   6      208.43      210.75      7.23 o 
  -4   4   6      108.07      110.53      5.63 o 
  -3   4   6      104.50       95.66      4.42 o 
  -2   4   6     1277.32     1207.03     25.19 o 
  -1   4   6        1.70        8.57      3.48 o 
   0   4   6        0.65        3.62      3.48 o 
   1   4   6      170.66      146.71      7.50 o 
   2   4   6       65.15       72.75      4.69 o 
   3   4   6     1115.24     1047.46     18.49 o 
   4   4   6        5.87        6.16      4.96 o 
   5   4   6       25.54       22.11      5.23 o 
   6   4   6      269.64      282.30      8.44 o 
  -8   5   6        1.35        4.96      4.42 o 
  -7   5   6      406.17      394.30     11.52 o 
  -6   5   6     1487.14     1479.54     27.73 o 
  -5   5   6      700.29      657.31     12.73 o 
  -4   5   6      923.07      827.46     13.00 o 
  -3   5   6      950.54      886.28     17.28 o 
  -2   5   6     1887.18     1800.83     34.83 o 
  -1   5   6      150.78      146.17      6.16 o 
   0   5   6        6.44        7.23      3.35 o 
   1   5   6     1044.44      957.42     17.42 o 
   2   5   6      331.25      364.69     12.86 o 
   3   5   6      579.37      574.64     13.13 o 
   4   5   6      466.29      491.44     12.06 o 
   5   5   6      200.75      229.64      8.31 o 
   6   5   6       16.38       15.54      6.70 o 
  -8   6   6      141.86      146.31      7.10 o 
  -7   6   6      147.27      161.04      8.57 o 
  -6   6   6      419.09      409.04     13.13 o 
  -5   6   6      364.51      341.52      9.38 o 
  -4   6   6        0.59        2.55      4.29 o 
  -3   6   6      620.95      584.29     14.07 o 
  -2   6   6      518.53      499.34     10.32 o 
  -1   6   6      526.86      511.00     10.32 o 
   0   6   6      157.71      163.05      9.51 o 
   1   6   6     1266.74     1195.51     20.37 o 
   2   6   6      197.91      233.26     12.33 o 
   3   6   6     1834.10     1848.53     47.56 o 
   4   6   6      353.71      362.42     12.06 o 
   5   6   6      623.31      669.23     12.86 o 
  -8   7   6      181.82      189.58     10.58 o 
  -7   7   6       81.43       85.75      6.03 o 
  -6   7   6       10.29        6.03      4.82 o 
  -5   7   6      177.26      181.28     11.39 o 
  -4   7   6      689.13      619.39     17.28 o 
  -3   7   6        5.88        4.56      5.90 o 
  -2   7   6      364.37      390.28     13.40 o 
  -1   7   6       33.17       46.89      6.70 o 
   0   7   6        1.75        1.88      5.76 o 
   1   7   6     1091.42     1078.14     23.98 o 
   2   7   6      710.63      733.14     19.16 o 
   3   7   6     2578.13     2592.79     45.96 o 
   4   7   6        4.17        0.27      5.90 o 
  -7   8   6      101.39       91.91      6.97 o 
  -6   8   6      140.67      136.12      9.24 o 
  -5   8   6        2.28        3.22      5.76 o 
  -4   8   6       58.42       43.28      7.10 o 
  -3   8   6       99.86      102.76      8.17 o 
  -2   8   6       48.58       33.36      6.70 o 
  -1   8   6      160.71      159.70      9.51 o 
   0   8   6        5.30        0.00      6.03 o 
   1   8   6       46.65       43.68      7.23 o 
   2   8   6      463.53      489.97     14.74 o 
   3   8   6       57.64       64.71      6.97 o 
   4   8   6      280.88      281.89      9.78 o 
  -6   9   6       64.34       64.04     12.19 o 
  -5   9   6      322.15      319.01     20.50 o 
  -4   9   6       16.33       27.60      6.57 o 
  -3   9   6      216.25      183.82      9.78 o 
  -2   9   6      635.12      589.78     16.21 o 
  -1   9   6       15.71       18.36      6.30 o 
   0   9   6        4.39        5.63      6.03 o 
   1   9   6      488.75      530.96     15.14 o 
   2   9   6        1.53        3.89      9.38 o 
   3   9   6      341.88      370.46     16.61 o 
  -5  10   6       58.96       72.08     11.39 o 
  -4  10   6       43.90       30.95      6.30 o 
  -3  10   6      107.39       97.94      7.37 o 
  -2  10   6       10.40        8.04      5.76 o 
  -1  10   6     2433.24     2390.34     63.91 o 
   0  10   6      493.10      513.55     21.84 o 
   1  10   6       36.03       34.43      6.16 o 
   2  10   6       45.75       37.78      8.57 o 
  -4  11   6       19.05       28.67      8.44 o 
  -3  11   6      149.22      158.90     13.00 o 
  -2  11   6       41.36       49.71      6.03 o 
  -1  11   6       65.19       63.37      6.30 o 
   0  11   6      164.06      165.73     12.19 o 
  -1 -14   7      231.84      240.23     13.26 o 
   0 -14   7        0.06        0.00      7.10 o 
   1 -14   7       42.58       46.49      6.30 o 
   2 -14   7       28.98       25.19      5.63 o 
   3 -14   7       22.29       21.03      7.23 o 
  -3 -13   7       97.75      104.64      5.49 o 
  -2 -13   7        3.00        7.90      5.36 o 
  -1 -13   7       90.98      103.97     11.12 o 
   0 -13   7       43.80       49.71      7.23 o 
   1 -13   7      296.98      276.80     11.25 o 
   2 -13   7        7.29        1.88      5.90 o 
   3 -13   7      127.89      150.46      8.84 o 
   4 -13   7      414.24      410.38     16.21 o 
  -4 -12   7        9.20        8.17      4.29 o 
  -3 -12   7      194.74      181.41      7.64 o 
  -2 -12   7      152.98      160.37      7.77 o 
  -1 -12   7      871.56      888.16     16.61 o 
   0 -12   7       10.34        5.76      6.30 o 
   1 -12   7      341.16      348.48     12.73 o 
   2 -12   7     2206.43     2072.27     38.45 o 
   3 -12   7       48.42       39.26      6.70 o 
   4 -12   7      149.85      150.86      8.71 o 
  -5 -11   7       12.90       19.83      5.49 o 
  -4 -11   7      308.17      308.02      9.24 o 
  -3 -11   7       32.10       29.61      5.23 o 
  -2 -11   7        1.99        2.01      4.69 o 
  -1 -11   7       10.83       25.59      5.36 o 
   0 -11   7      199.17      187.17     10.45 o 
   1 -11   7      339.97      336.02     12.86 o 
   2 -11   7      168.28      146.57      9.24 o 
   3 -11   7       82.92       77.44      7.64 o 
   4 -11   7      900.33      838.18     19.70 o 
   5 -11   7       50.69       45.29      6.03 o 
  -6 -10   7       47.15       58.15      6.16 o 
  -5 -10   7        8.40       10.58      5.76 o 
  -4 -10   7      176.91      166.94      7.64 o 
  -3 -10   7      282.38      275.06      9.24 o 
  -2 -10   7      175.65      192.40      7.50 o 
  -1 -10   7        3.61        7.50      4.02 o 
   0 -10   7       37.93       36.58      6.57 o 
   1 -10   7       92.81       99.41      7.90 o 
   2 -10   7      336.81      308.96     12.19 o 
   3 -10   7      199.90      193.87     10.58 o 
   4 -10   7     1631.65     1569.71     30.95 o 
   5 -10   7      387.95      389.88     12.59 o 
   6 -10   7       11.74       19.03      7.37 o 
  -6  -9   7        1.21        3.89      5.63 o 
  -5  -9   7      319.10      353.44     12.33 o 
  -4  -9   7      391.45      397.65     13.00 o 
  -3  -9   7      362.57      336.29     11.79 o 
  -2  -9   7      165.21      150.06      6.30 o 
  -1  -9   7       91.68       89.90      4.02 o 
   0  -9   7      419.11      372.87      9.78 o 
   1  -9   7        0.24        5.09      5.09 o 
   2  -9   7      751.41      748.28     18.22 o 
   3  -9   7      245.53      230.31     10.58 o 
   4  -9   7        6.43        4.96      5.90 o 
   5  -9   7       38.19       37.11      6.30 o 
   6  -9   7      516.91      518.37     24.52 o 
  -7  -8   7      263.97      297.97     14.07 o 
  -6  -8   7       25.50       21.17      6.16 o 
  -5  -8   7     1013.68     1047.59     22.11 o 
  -4  -8   7        0.00        3.35      5.09 o 
  -3  -8   7       43.85       44.88      5.23 o 
  -2  -8   7      104.81      101.69      4.56 o 
  -1  -8   7     1120.09     1160.40     16.08 o 
   0  -8   7      559.04      511.67     10.45 o 
   1  -8   7      245.14      254.96      7.64 o 
   2  -8   7     3030.85     2801.26     43.28 o 
   3  -8   7        1.66        0.94      5.09 o 
   4  -8   7     1229.35     1173.40     21.17 o 
   5  -8   7      551.09      526.41     21.97 o 
  -7  -7   7      219.45      242.50     13.67 o 
  -6  -7   7      414.17      375.81     12.73 o 
  -5  -7   7      141.80      139.47      8.17 o 
  -4  -7   7       44.63       42.20      5.63 o 
  -3  -7   7       93.45       81.86      4.02 o 
  -2  -7   7       30.08       24.52      3.48 o 
  -1  -7   7      650.97      664.14     14.60 o 
   0  -7   7      141.43      166.54      6.70 o 
   1  -7   7      454.61      429.54      9.78 o 
   2  -7   7      985.17      946.44     16.61 o 
   3  -7   7       30.12       22.37      4.15 o 
   4  -7   7     2508.16     2378.82     45.69 o 
   5  -7   7        0.94        3.08      5.63 o 
   6  -7   7       29.96       21.84      8.04 o 
   7  -7   7        0.24        0.00      5.49 o 
  -6  -6   7       59.86       51.85      6.57 o 
  -5  -6   7        1.31        4.42      5.09 o 
  -4  -6   7       21.74       17.15      2.95 o 
  -3  -6   7     1107.75     1021.20     16.61 o 
  -2  -6   7      324.10      326.91      9.24 o 
  -1  -6   7     2013.97     2178.92     30.95 o 
   0  -6   7       17.61        9.38      2.81 o 
   1  -6   7      153.58      159.70      7.10 o 
   2  -6   7       31.13       30.41      3.75 o 
   3  -6   7       41.24       42.07      4.02 o 
   4  -6   7      410.15      376.62     13.53 o 
   5  -6   7      910.25      884.94     21.97 o 
   6  -6   7      219.30      206.33     14.07 o 
   7  -6   7      183.83      190.92     10.05 o 
  -6  -5   7      180.96      161.98     12.73 o 
  -5  -5   7        0.20        8.04      4.42 o 
  -4  -5   7      782.86      757.26     13.53 o 
  -3  -5   7      147.55      134.78      6.16 o 
  -2  -5   7      635.80      720.14     12.73 o 
  -1  -5   7        8.93        4.42      2.41 o 
   0  -5   7     2970.14     3145.72     42.20 o 
   1  -5   7      194.39      155.82      6.70 o 
   2  -5   7      782.63      720.81     16.08 o 
   3  -5   7     1996.66     1911.90     25.59 o 
   4  -5   7       27.62       34.97      6.16 o 
   5  -5   7      396.50      372.87     13.67 o 
   6  -5   7        6.72       17.28      5.76 o 
   7  -5   7      209.44      207.80      8.17 o 
  -6  -4   7       25.08       29.48      8.71 o 
  -5  -4   7      715.37      682.50     14.20 o 
  -4  -4   7      447.87      416.81      9.11 o 
  -3  -4   7       56.30       52.79      3.62 o 
  -2  -4   7      157.18      124.87      4.96 o 
  -1  -4   7      557.36      579.20     10.58 o 
   0  -4   7     6664.14     7098.95     90.70 o 
   1  -4   7      184.14      189.45      7.10 o 
   2  -4   7        5.30        1.47      3.35 o 
   3  -4   7       21.62       22.64      3.35 o 
   4  -4   7      124.45      115.76      5.63 o 
   5  -4   7     2950.11     2821.36     42.87 o 
   6  -4   7     2629.46     2577.78     47.03 o 
   7  -4   7      104.75      126.08      6.97 o 
  -6  -3   7      308.50      274.53     11.92 o 
  -5  -3   7       85.55       70.21      5.36 o 
  -4  -3   7     1178.58     1176.48     18.49 o 
  -3  -3   7      150.81      146.98      5.09 o 
  -2  -3   7      717.25      831.08     15.81 o 
  -1  -3   7      617.06      692.01     11.79 o 
   0  -3   7        4.90        2.95      2.01 o 
   1  -3   7     2374.24     2584.48     43.54 o 
   2  -3   7     1343.84     1251.91     23.98 o 
   3  -3   7      430.46      431.68      8.17 o 
   4  -3   7     2244.88     2034.76     31.35 o 
   5  -3   7       46.02       39.93      5.63 o 
   6  -3   7      150.66      161.45      8.31 o 
   7  -3   7      376.60      379.03     10.45 o 
  -7  -2   7      210.67      198.96     15.41 o 
  -6  -2   7      174.08      148.45      8.71 o 
  -5  -2   7        9.38       13.40      3.62 o 
  -4  -2   7      362.55      344.87     10.72 o 
  -3  -2   7     1418.20     1390.05     25.32 o 
  -2  -2   7       83.57       87.09      4.02 o 
  -1  -2   7     3405.16     3899.10     51.18 o 
   0  -2   7     7130.48     8317.77    105.31 o 
   1  -2   7      159.64      207.13      7.10 o 
   2  -2   7      379.61      425.92      9.38 o 
   3  -2   7       88.26      105.98      4.96 o 
   4  -2   7      940.40      877.97     13.26 o 
   5  -2   7      864.74      850.11     17.55 o 
   6  -2   7      650.08      697.23     15.27 o 
   7  -2   7       20.61       14.07      4.69 o 
  -7  -1   7     1255.48     1204.89     26.93 o 
  -6  -1   7       89.37       87.22      5.90 o 
  -5  -1   7      248.27      222.68      6.70 o 
  -4  -1   7      671.17      665.75     15.94 o 
  -3  -1   7      544.53      535.25     13.40 o 
  -2  -1   7       81.81       84.94      4.15 o 
  -1  -1   7      846.27      923.26     14.47 o 
   0  -1   7     1937.55     2019.08     27.73 o 
   1  -1   7      760.06      747.07     13.13 o 
   2  -1   7     1286.13     1333.37     21.57 o 
   3  -1   7     1142.36     1072.24     14.74 o 
   4  -1   7       89.30       88.16      5.49 o 
   5  -1   7       48.36       43.41      5.90 o 
   6  -1   7      549.96      563.79     13.53 o 
   7  -1   7       72.30       73.69      6.30 o 
  -8   0   7      281.79      332.27     12.33 o 
  -7   0   7      188.92      211.15     10.99 o 
  -6   0   7      831.39      776.15     15.54 o 
  -5   0   7      345.55      367.24      7.50 o 
  -4   0   7     1424.16     1443.10     28.27 o 
  -3   0   7      223.74      230.71      8.44 o 
  -2   0   7      728.89      724.57     11.92 o 
  -1   0   7     2555.14     2667.82     35.91 o 
   0   0   7     2976.27     2662.19     35.77 o 
   1   0   7     1425.69     1339.00     21.17 o 
   2   0   7      863.09      827.86     15.14 o 
   3   0   7      186.41      181.54      6.43 o 
   4   0   7       79.58       79.99      5.36 o 
   5   0   7       55.57       47.30      5.36 o 
   6   0   7      325.62      326.64     15.94 o 
   7   0   7       99.77       89.63      8.17 o 
  -8   1   7      580.40      603.85     16.88 o 
  -7   1   7        1.71        0.00      5.36 o 
  -6   1   7       21.64       24.38      5.90 o 
  -5   1   7       36.64       37.38      3.48 o 
  -4   1   7     2254.13     2259.71     41.00 o 
  -3   1   7      511.17      491.04     12.46 o 
  -2   1   7       35.51       30.95      3.89 o 
  -1   1   7     1265.92     1347.57     19.56 o 
   0   1   7     2852.53     2920.64     35.24 o 
   1   1   7      201.68      196.15      6.16 o 
   2   1   7      734.68      756.59     17.69 o 
   3   1   7       40.39       29.48      3.48 o 
   4   1   7     2100.93     1994.83     30.28 o 
   5   1   7      574.43      572.77     13.40 o 
   6   1   7      316.09      316.46      9.65 o 
   7   1   7      283.55      332.27     14.20 o 
  -9   2   7        8.12        0.00      6.97 o 
  -8   2   7       46.38       49.84      6.70 o 
  -7   2   7       42.63       37.92      6.30 o 
  -6   2   7      258.48      261.66     11.39 o 
  -5   2   7       99.05      106.25      4.42 o 
  -4   2   7     1719.63     1626.92     22.11 o 
  -3   2   7     1040.02      912.54     19.16 o 
  -2   2   7      109.59      139.61      6.30 o 
  -1   2   7      182.08      166.27      5.63 o 
   0   2   7     1782.24     1715.35     26.26 o 
   1   2   7      494.22      476.84     12.73 o 
   2   2   7       71.80       70.47      6.16 o 
   3   2   7       62.25       51.18      5.23 o 
   4   2   7      824.60      797.85     15.68 o 
   5   2   7        2.94        6.70      4.82 o 
   6   2   7       67.83       54.66      5.36 o 
  -9   3   7       51.18       54.53      7.90 o 
  -8   3   7       37.02       50.38      6.57 o 
  -7   3   7      304.19      319.01     12.46 o 
  -6   3   7       19.11       18.36      5.63 o 
  -5   3   7     1035.39      940.94     17.28 o 
  -4   3   7      293.78      291.27      7.37 o 
  -3   3   7     1284.72     1240.79     17.69 o 
  -2   3   7        5.78        3.89      3.22 o 
  -1   3   7      199.13      223.48      8.31 o 
   0   3   7      681.57      662.13     26.26 o 
   1   3   7       65.12       61.23      5.76 o 
   2   3   7      754.15      707.82     12.46 o 
   3   3   7     1101.32     1057.24     22.91 o 
   4   3   7       10.80        6.30      4.96 o 
   5   3   7       35.20       41.80      5.36 o 
   6   3   7      322.68      328.52      8.71 o 
  -8   4   7      446.22      505.91     14.60 o 
  -7   4   7      444.33      460.49     14.47 o 
  -6   4   7      249.67      265.42     10.05 o 
  -5   4   7     1012.07      936.25     16.21 o 
  -4   4   7       17.80       20.37      2.95 o 
  -3   4   7       21.72       25.72      3.35 o 
  -2   4   7       48.41       51.85      4.29 o 
  -1   4   7     1413.67     1354.68     21.57 o 
   0   4   7     1849.55     1664.44     32.29 o 
   1   4   7     3784.93     3555.97     51.45 o 
   2   4   7      117.28      115.89      8.04 o 
   3   4   7       32.25       48.63      7.23 o 
   4   4   7        2.33       10.99      5.09 o 
   5   4   7       14.29        8.98      4.82 o 
   6   4   7      159.08      154.88     10.72 o 
  -8   5   7      568.22      558.56     14.87 o 
  -7   5   7      305.90      301.19     10.18 o 
  -6   5   7      246.92      254.03      9.91 o 
  -5   5   7      216.37      206.20      7.37 o 
  -4   5   7     4294.33     3909.95     53.99 o 
  -3   5   7      964.16      829.74     19.70 o 
  -2   5   7      531.58      502.69     10.32 o 
  -1   5   7      115.59      104.10      5.23 o 
   0   5   7     1215.17     1128.52     21.03 o 
   1   5   7     1039.79     1051.21     18.49 o 
   2   5   7       87.20      105.71     11.39 o 
   3   5   7       59.22       65.92      7.77 o 
   4   5   7       84.37       94.86      7.90 o 
   5   5   7      616.97      647.79     14.74 o 
  -8   6   7      165.23      178.33     10.85 o 
  -7   6   7        1.24        6.16      4.56 o 
  -6   6   7        5.44        4.82      4.82 o 
  -5   6   7       84.68       79.72      5.49 o 
  -4   6   7      535.07      543.16     15.81 o 
  -3   6   7     1096.37     1087.12     23.85 o 
  -2   6   7     1334.53     1345.56     27.33 o 
  -1   6   7       10.11        1.88      5.63 o 
   0   6   7      511.07      482.73     14.47 o 
   1   6   7      584.04      580.13     13.26 o 
   2   6   7      884.90      862.57     21.03 o 
   3   6   7     1390.30     1406.53     28.67 o 
   4   6   7       49.50       48.50      7.10 o 
   5   6   7       60.75       59.89      6.03 o 
  -7   7   7      214.51      219.46      8.04 o 
  -6   7   7       62.12       82.80      6.43 o 
  -5   7   7      242.76      235.67      8.98 o 
  -4   7   7      763.05      679.41     18.22 o 
  -3   7   7      724.86      694.15     18.22 o 
  -2   7   7       71.35       56.67      7.10 o 
  -1   7   7      730.94      731.00     18.36 o 
   0   7   7        2.32        2.41      6.03 o 
   1   7   7       42.41       39.12      7.10 o 
   2   7   7       22.09       17.42      6.57 o 
   3   7   7       65.05       90.44      7.90 o 
   4   7   7      449.59      451.92     12.46 o 
  -7   8   7      623.90      701.12     25.05 o 
  -6   8   7       90.40       82.13      7.10 o 
  -5   8   7      808.83      820.36     19.56 o 
  -4   8   7       47.25       47.43      7.23 o 
  -3   8   7      726.51      696.56     17.82 o 
  -2   8   7      580.08      517.97     15.27 o 
  -1   8   7       18.89       10.18      6.03 o 
   0   8   7       80.03       79.85      7.64 o 
   1   8   7      433.42      461.16     14.47 o 
   2   8   7       90.57      113.08     12.86 o 
   3   8   7      185.51      177.12      8.71 o 
  -6   9   7       71.22       75.70     10.85 o 
  -5   9   7      203.17      189.45     16.75 o 
  -4   9   7      265.89      267.16     10.99 o 
  -3   9   7      506.27      533.91     15.01 o 
  -2   9   7       16.94       14.20      5.90 o 
  -1   9   7      111.44      127.55      8.31 o 
   0   9   7      506.05      480.99     21.70 o 
   1   9   7       92.99      113.35      7.77 o 
   2   9   7        3.68        0.00      8.31 o 
  -5  10   7       12.15        3.35      8.04 o 
  -4  10   7      739.63      821.70     28.00 o 
  -3  10   7      740.90      724.16     16.88 o 
  -2  10   7      162.10      167.61     14.34 o 
  -1  10   7       62.32       73.29      6.83 o 
   0  10   7        3.79        4.15      5.49 o 
   1  10   7      415.55      413.46     16.88 o 
   0 -14   8      745.38      793.43     17.42 o 
   1 -14   8      202.32      217.32      9.24 o 
   2 -14   8       89.23       93.38      9.24 o 
  -3 -13   8     1503.22     1521.61     26.39 o 
  -2 -13   8      700.12      721.22     16.48 o 
  -1 -13   8      972.10      934.38     20.50 o 
   0 -13   8       10.67        9.11      6.03 o 
   1 -13   8       15.78       25.86      6.30 o 
   2 -13   8       28.29       22.51      6.03 o 
   3 -13   8      245.45      237.68     13.67 o 
  -4 -12   8      220.06      212.63      8.98 o 
  -3 -12   8       58.92       66.72      5.49 o 
  -2 -12   8      788.33      777.76     14.47 o 
  -1 -12   8       10.31       11.79      6.16 o 
   0 -12   8      326.77      298.11     11.92 o 
   1 -12   8      227.66      225.76     10.85 o 
   2 -12   8        1.10        2.95      5.76 o 
   3 -12   8      442.11      406.63     12.86 o 
   4 -12   8       90.91       75.56      6.30 o 
  -5 -11   8        0.84        0.00      4.96 o 
  -4 -11   8      264.28      263.94     10.32 o 
  -3 -11   8      120.90      117.77      6.30 o 
  -2 -11   8        5.07        0.54      4.15 o 
  -1 -11   8      836.38      817.95     15.68 o 
   0 -11   8      849.46      889.76     20.90 o 
   1 -11   8      859.31      886.41     21.03 o 
   2 -11   8      412.85      401.54     13.67 o 
   3 -11   8       73.30       58.01      6.97 o 
   4 -11   8       85.41      105.44      7.77 o 
   5 -11   8      116.03      112.54      7.10 o 
  -6 -10   8      118.95      162.38      8.44 o 
  -5 -10   8        0.05        6.83      5.63 o 
  -4 -10   8       59.95       49.97      6.30 o 
  -3 -10   8      129.87      134.52      6.16 o 
  -2 -10   8      474.32      478.18     10.32 o 
  -1 -10   8       69.20       73.42      5.23 o 
   0 -10   8     1871.92     1827.76     34.70 o 
   1 -10   8     1923.01     1895.55     35.91 o 
   2 -10   8       10.41        4.69      5.76 o 
   3 -10   8       84.76      104.77      8.17 o 
   4 -10   8       26.26       15.27      5.76 o 
   5 -10   8        0.92        0.00      7.23 o 
  -6  -9   8        7.78        9.51      5.49 o 
  -5  -9   8       46.66       64.71      6.83 o 
  -4  -9   8      208.19      206.20     10.18 o 
  -3  -9   8     1479.04     1475.39     23.85 o 
  -2  -9   8     1988.77     1923.29     24.79 o 
  -1  -9   8      137.42      124.60      5.49 o 
   0  -9   8      517.36      506.58     14.74 o 
   1  -9   8      112.98      104.37      7.64 o 
   2  -9   8        8.46       13.53      5.63 o 
   3  -9   8      469.27      440.39     14.20 o 
   4  -9   8      386.05      375.41     13.00 o 
   5  -9   8      206.57      201.64     14.07 o 
   6  -9   8        0.58        0.00      5.63 o 
  -7  -8   8      214.95      228.17      9.78 o 
  -6  -8   8      177.34      195.61      9.91 o 
  -5  -8   8      318.00      326.91     11.92 o 
  -4  -8   8      125.03      118.71      6.83 o 
  -3  -8   8     2053.09     2074.55     30.68 o 
  -2  -8   8      845.19      813.93     15.14 o 
  -1  -8   8       90.86       89.63      4.02 o 
   0  -8   8        2.48        5.23      3.48 o 
   1  -8   8     2305.94     2176.91     39.26 o 
   2  -8   8      425.12      414.40     13.13 o 
   3  -8   8      364.38      359.60     12.59 o 
   4  -8   8      487.08      456.34     15.54 o 
   5  -8   8      197.41      199.50     11.52 o 
   6  -8   8      236.46      245.85     11.25 o 
  -7  -7   8      451.59      457.54     20.23 o 
  -6  -7   8      136.16      137.06      8.04 o 
  -5  -7   8       26.34       14.47      5.63 o 
  -4  -7   8      416.07      387.47     10.99 o 
  -3  -7   8      355.81      324.10      6.97 o 
  -2  -7   8        2.63        3.75      2.68 o 
  -1  -7   8      180.07      174.44      7.23 o 
   0  -7   8      511.97      521.59     10.99 o 
   1  -7   8     1823.83     1712.94     25.99 o 
   2  -7   8      370.32      382.78      8.57 o 
   3  -7   8      392.39      381.71     13.93 o 
   4  -7   8        0.54        7.37      6.16 o 
   5  -7   8        4.86        9.91      6.43 o 
   6  -7   8      275.98      294.35     12.19 o 
  -7  -6   8        1.21        0.00      8.31 o 
  -6  -6   8      492.73      533.24     14.74 o 
  -5  -6   8        1.98        4.42      4.56 o 
  -4  -6   8      676.92      620.60      9.91 o 
  -3  -6   8      534.41      498.27     10.45 o 
  -2  -6   8        2.30        9.11      3.35 o 
  -1  -6   8        9.77       11.66      2.95 o 
   0  -6   8      824.69      869.40     18.62 o 
   1  -6   8       78.10       65.52      5.49 o 
   2  -6   8       21.08       22.64      3.48 o 
   3  -6   8     1626.72     1625.85     26.26 o 
   4  -6   8      847.80      862.70     28.81 o 
   5  -6   8       12.27       13.53      6.43 o 
   6  -6   8        6.57       14.74      6.16 o 
   7  -6   8      124.23      115.36      7.77 o 
  -7  -5   8       17.22        4.69      8.71 o 
  -6  -5   8      106.03       98.21     10.99 o 
  -5  -5   8      139.08      129.69      6.83 o 
  -4  -5   8       81.64       76.90      3.89 o 
  -3  -5   8       77.88       79.32      4.42 o 
  -2  -5   8     3477.74     3430.43     54.93 o 
  -1  -5   8      471.94      533.11     10.58 o 
   0  -5   8      800.86      777.76     16.88 o 
   1  -5   8      798.15      754.58     16.75 o 
   2  -5   8        2.06        8.98      3.08 o 
   3  -5   8     1057.30      992.12     15.81 o 
   4  -5   8      751.39      782.98     26.66 o 
   5  -5   8      417.13      444.28     15.14 o 
   6  -5   8      298.26      300.52     12.33 o 
   7  -5   8       13.92       10.18      5.23 o 
  -7  -4   8      262.62      282.43     17.02 o 
  -6  -4   8      512.13      463.84     15.41 o 
  -5  -4   8       43.09       37.78      6.30 o 
  -4  -4   8     1311.29     1275.36     17.55 o 
  -3  -4   8     1019.68     1019.59     17.02 o 
  -2  -4   8     5363.98     5871.29     90.03 o 
  -1  -4   8      312.61      289.13      7.23 o 
   0  -4   8      301.19      317.40      9.38 o 
   1  -4   8       29.26       45.15      4.56 o 
   2  -4   8     2474.81     2342.91     34.97 o 
   3  -4   8       99.02       99.41      5.23 o 
   4  -4   8      773.11      794.24     20.50 o 
   5  -4   8      688.04      689.46     19.29 o 
   6  -4   8      110.28      115.76      6.83 o 
   7  -4   8       30.03       23.04      4.56 o 
  -7  -3   8      175.99      182.75     15.81 o 
  -6  -3   8      208.21      189.98     10.85 o 
  -5  -3   8      418.82      409.85      9.24 o 
  -4  -3   8     1376.12     1364.72     27.33 o 
  -3  -3   8       28.92       24.52      3.08 o 
  -2  -3   8       20.14       23.71      3.08 o 
  -1  -3   8       61.61       62.97      3.75 o 
   0  -3   8      530.54      568.75     13.13 o 
   1  -3   8      119.55      114.29      6.16 o 
   2  -3   8      105.79       99.55      5.63 o 
   3  -3   8      138.77      143.09      5.36 o 
   4  -3   8       54.67       77.31      7.77 o 
   5  -3   8       27.07       28.14      5.63 o 
   6  -3   8      243.09      253.76      9.51 o 
   7  -3   8      262.04      270.51      8.17 o 
  -7  -2   8      333.15      318.74     18.62 o 
  -6  -2   8      375.48      370.99     13.00 o 
  -5  -2   8      168.22      170.56      5.90 o 
  -4  -2   8     2340.21     2235.33     33.23 o 
  -3  -2   8       64.61       58.95      3.89 o 
  -2  -2   8        5.07       13.53      2.81 o 
  -1  -2   8     2335.35     2747.00     37.38 o 
   0  -2   8      294.05      312.44      8.98 o 
   1  -2   8      508.02      512.34     12.59 o 
   2  -2   8      172.73      184.49      7.10 o 
   3  -2   8       23.34       23.85      3.48 o 
   4  -2   8      123.54      117.90      6.03 o 
   5  -2   8      234.38      243.58      9.91 o 
   6  -2   8      256.61      238.62      9.11 o 
   7  -2   8      394.42      398.59     10.99 o 
  -8  -1   8      403.06      433.83     19.83 o 
  -7  -1   8      210.81      164.93     10.58 o 
  -6  -1   8      800.09      708.76     15.01 o 
  -5  -1   8       65.67       67.39      4.15 o 
  -4  -1   8      127.35      123.40      5.36 o 
  -3  -1   8       21.07       41.94      5.09 o 
  -2  -1   8       29.99       18.22      2.81 o 
  -1  -1   8      390.22      427.53      8.57 o 
   0  -1   8      642.52      638.42     14.20 o 
   1  -1   8       65.45       45.96      4.42 o 
   2  -1   8       25.75       25.05      3.75 o 
   3  -1   8      479.78      439.72      8.71 o 
   4  -1   8      151.92      145.37      7.10 o 
   5  -1   8      153.85      155.28      7.23 o 
   6  -1   8       18.30       12.19      5.09 o 
   7  -1   8       30.78       31.62      7.37 o 
  -8   0   8      843.63      910.40     21.97 o 
  -7   0   8      183.64      193.20     11.12 o 
  -6   0   8      429.76      427.67     11.52 o 
  -5   0   8      950.34      955.68     13.80 o 
  -4   0   8     1727.53     1736.39     23.71 o 
  -3   0   8      688.06      723.49     16.75 o 
  -2   0   8     2537.16     2586.22     45.29 o 
  -1   0   8     3384.37     3681.24     48.77 o 
   0   0   8      513.68      527.08     12.46 o 
   1   0   8      292.18      269.70      8.71 o 
   2   0   8     1789.12     1624.78     25.99 o 
   3   0   8     3458.66     3254.92     40.19 o 
   4   0   8      396.63      405.69     10.05 o 
   5   0   8       39.60       32.42      5.63 o 
   6   0   8       29.37       18.89      5.76 o 
  -8   1   8       27.66       30.01      6.70 o 
  -7   1   8      404.09      389.08     14.60 o 
  -6   1   8     1102.88     1019.32     18.89 o 
  -5   1   8      267.43      270.37      6.83 o 
  -4   1   8     1117.75     1112.84     16.88 o 
  -3   1   8      172.18      194.81      8.17 o 
  -2   1   8       16.01       28.94      4.02 o 
  -1   1   8     3146.09     3179.22     53.73 o 
   0   1   8        4.55       13.13      3.35 o 
   1   1   8        2.67        2.14      4.29 o 
   2   1   8        9.65        6.43      3.35 o 
   3   1   8        6.67        9.78      5.09 o 
   4   1   8      188.62      187.57      8.31 o 
   5   1   8      344.70      332.41      9.91 o 
   6   1   8      399.19      419.09     12.06 o 
  -8   2   8      200.00      204.72     10.72 o 
  -7   2   8      418.10      436.51     14.74 o 
  -6   2   8      163.95      156.49      7.64 o 
  -5   2   8       48.14       48.23      4.96 o 
  -4   2   8      453.84      418.96      8.04 o 
  -3   2   8      244.93      237.55      6.57 o 
  -2   2   8      277.40      277.21      8.98 o 
  -1   2   8      193.96      217.72      7.64 o 
   0   2   8       78.57       77.31      7.10 o 
   1   2   8     1409.25     1289.43     34.03 o 
   2   2   8      199.70      189.45      6.70 o 
   3   2   8      669.33      694.82     17.69 o 
   4   2   8      270.23      260.59      9.24 o 
   5   2   8       36.30       37.92      5.23 o 
   6   2   8      633.38      632.79     12.33 o 
  -8   3   8      337.77      373.94     13.00 o 
  -7   3   8      269.50      282.70     11.92 o 
  -6   3   8      904.56      845.15     21.30 o 
  -5   3   8       31.62       36.98      4.69 o 
  -4   3   8      896.52      814.06     12.06 o 
  -3   3   8       13.37       12.86      3.08 o 
  -2   3   8        0.06        2.81      2.81 o 
  -1   3   8       51.51       48.90      4.02 o 
   0   3   8      254.83      252.42     12.73 o 
   1   3   8      245.59      238.35      6.97 o 
   2   3   8      310.47      291.01     11.66 o 
   3   3   8        1.81       13.67      6.30 o 
   4   3   8        0.44        7.10      6.16 o 
   5   3   8     1197.91     1217.21     19.70 o 
  -8   4   8      107.24      127.55      8.31 o 
  -7   4   8      343.69      349.82     12.46 o 
  -6   4   8       76.64       75.30      5.63 o 
  -5   4   8      299.91      289.53      9.24 o 
  -4   4   8        3.63        3.48      3.89 o 
  -3   4   8       21.90       24.92      3.89 o 
  -2   4   8        5.57       11.25      3.62 o 
  -1   4   8      384.26      366.84      9.38 o 
   0   4   8      497.38      471.48     14.07 o 
   1   4   8     3616.23     3333.83     57.08 o 
   2   4   8      792.17      787.67     19.29 o 
   3   4   8     1879.92     1948.21     36.58 o 
   4   4   8      133.78      124.07      8.31 o 
   5   4   8        1.92        2.55      6.97 o 
  -8   5   8       23.60       23.71      4.96 o 
  -7   5   8       52.26       64.98      6.57 o 
  -6   5   8     1606.25     1551.09     26.93 o 
  -5   5   8       15.13       12.59      4.29 o 
  -4   5   8     1607.52     1566.36     26.39 o 
  -3   5   8       27.23       23.45      6.03 o 
  -2   5   8       93.14       91.24      7.23 o 
  -1   5   8     4146.76     4034.28     67.39 o 
   0   5   8      322.01      288.46     11.66 o 
   1   5   8     2676.64     2458.00     44.48 o 
   2   5   8      147.19      173.50     10.32 o 
   3   5   8      716.16      772.93     19.43 o 
   4   5   8      169.04      198.42     10.58 o 
   5   5   8       31.75       30.82      5.76 o 
  -7   6   8       26.05       27.33      4.82 o 
  -6   6   8       54.46       57.08      5.90 o 
  -5   6   8        9.02        7.10      4.02 o 
  -4   6   8      432.59      376.62     13.53 o 
  -3   6   8       88.89       83.07      7.64 o 
  -2   6   8       64.16       65.78      7.23 o 
  -1   6   8       58.44       59.35      6.97 o 
   0   6   8      121.47      104.10      7.90 o 
   1   6   8       84.55       67.39      8.17 o 
   2   6   8        8.99       12.59      6.70 o 
   3   6   8       47.53       51.31      7.37 o 
   4   6   8       64.83       73.15      6.83 o 
  -7   7   8       64.08       81.33      6.43 o 
  -6   7   8        0.23        2.41      5.36 o 
  -5   7   8       96.44       79.05      7.50 o 
  -4   7   8       71.82       63.64      7.37 o 
  -3   7   8        1.60        2.68      5.63 o 
  -2   7   8       14.22       15.81      6.03 o 
  -1   7   8      156.96      147.51      9.51 o 
   0   7   8       77.78       80.79      7.64 o 
   1   7   8       59.79       71.01     12.46 o 
   2   7   8      182.74      192.93     10.32 o 
   3   7   8       45.82       56.41      6.43 o 
  -6   8   8      125.33      126.08     12.86 o 
  -5   8   8      109.10      110.53      7.64 o 
  -4   8   8      173.63      189.05      9.65 o 
  -3   8   8     1574.10     1557.66     47.03 o 
  -2   8   8      109.63      101.83      7.90 o 
  -1   8   8      266.35      267.83     11.39 o 
   0   8   8       45.37       40.86      6.70 o 
   1   8   8        0.43        0.00      9.65 o 
   2   8   8       57.25       59.62     10.45 o 
  -5   9   8      246.15      271.18     16.08 o 
  -4   9   8      103.25      126.34      8.04 o 
  -3   9   8      212.80      204.32      9.65 o 
  -2   9   8      199.04      219.59     10.05 o 
  -1   9   8      704.28      761.95     17.55 o 
   0   9   8        0.24        0.00      5.49 o 
   1   9   8      438.59      463.44     19.03 o 
  -3  10   8        6.96        5.23      8.31 o 
  -2  10   8        0.45        0.00      8.31 o 
  -1  10   8      291.45      306.55     15.14 o 
   0 -14   9     1133.49     1111.10     30.68 o 
   1 -14   9       24.90       11.92      7.37 o 
  -3 -13   9      197.01      224.69     11.66 o 
  -2 -13   9       24.82       28.27      8.31 o 
  -1 -13   9      134.44      158.90      9.24 o 
   0 -13   9      333.32      341.65     11.92 o 
   1 -13   9      202.74      191.86      9.65 o 
   2 -13   9       70.86       57.48      6.43 o 
   3 -13   9       38.18       37.78      5.36 o 
  -4 -12   9      107.93       86.82      6.16 o 
  -3 -12   9       28.60       33.76      5.76 o 
  -2 -12   9      188.14      190.25      6.83 o 
  -1 -12   9        1.94        5.90      6.03 o 
   0 -12   9       73.31       83.07      7.64 o 
   1 -12   9      125.27      109.86      8.04 o 
   2 -12   9      395.79      385.86     12.73 o 
   3 -12   9      672.26      696.56     23.98 o 
   4 -12   9      423.24      467.99     12.33 o 
  -5 -11   9       67.70       68.06      6.16 o 
  -4 -11   9        1.43        6.30      5.23 o 
  -3 -11   9       14.74       17.28      4.96 o 
  -2 -11   9       11.12       10.32      4.15 o 
  -1 -11   9       18.88       17.02      5.23 o 
   0 -11   9        5.51        4.56      6.03 o 
   1 -11   9      457.27      436.91     14.07 o 
   2 -11   9       21.46       33.36      6.57 o 
   3 -11   9       11.02        8.98      5.63 o 
   4 -11   9      517.75      539.94     14.20 o 
  -6 -10   9       15.11       25.32      5.23 o 
  -5 -10   9        5.48        4.42      5.36 o 
  -4 -10   9        5.01       10.18      5.36 o 
  -3 -10   9       94.85       86.28      6.30 o 
  -2 -10   9      240.91      237.82      9.24 o 
  -1 -10   9      476.07      472.82     11.66 o 
   0 -10   9     1206.27     1170.72     24.92 o 
   1 -10   9        2.47        3.62      5.63 o 
   2 -10   9     1755.65     1754.34     33.90 o 
   3 -10   9      150.84      122.73      8.44 o 
   4 -10   9      397.62      377.02     12.33 o 
   5 -10   9       15.62       26.66      7.64 o 
  -6  -9   9        1.07        5.09      4.96 o 
  -5  -9   9       68.36       84.81      7.10 o 
  -4  -9   9       38.62       39.66      5.49 o 
  -3  -9   9      524.99      530.29     12.73 o 
  -2  -9   9        0.27        2.14      4.42 o 
  -1  -9   9      125.15      115.76      6.43 o 
   0  -9   9     1207.48     1101.18     18.76 o 
   1  -9   9      113.29      111.34      8.04 o 
   2  -9   9     1325.88     1302.15     27.06 o 
   3  -9   9       25.11       24.25      6.30 o 
   4  -9   9       22.09       13.40      8.04 o 
   5  -9   9       74.99       92.31      9.91 o 
  -7  -8   9        5.70        5.36      6.03 o 
  -6  -8   9        7.39        9.65      5.36 o 
  -5  -8   9      275.88      248.80     10.72 o 
  -4  -8   9      426.58      415.34     11.52 o 
  -3  -8   9      116.77      118.71      6.57 o 
  -2  -8   9       59.35       63.77      5.36 o 
  -1  -8   9        3.42        6.70      3.89 o 
   0  -8   9        1.08        6.70      4.15 o 
   1  -8   9       39.96       39.26      6.16 o 
   2  -8   9       28.46       19.56      5.90 o 
   3  -8   9     1417.69     1412.55     28.67 o 
   4  -8   9      173.18      175.11     10.72 o 
   5  -8   9      104.37       99.41      8.71 o 
   6  -8   9      348.89      325.84     11.52 o 
  -7  -7   9        0.30        0.00      7.77 o 
  -6  -7   9      246.38      244.92     10.45 o 
  -5  -7   9        5.04        4.96      4.96 o 
  -4  -7   9      205.18      217.72      9.11 o 
  -3  -7   9       33.70       30.01      4.69 o 
  -2  -7   9      921.76      893.51     12.19 o 
  -1  -7   9      892.91      813.66     14.74 o 
   0  -7   9        1.48        8.44      3.35 o 
   1  -7   9     1802.70     1675.29     25.46 o 
   2  -7   9        2.62        9.38      4.96 o 
   3  -7   9      877.75      799.33     20.90 o 
   4  -7   9       40.34       48.37      7.64 o 
   5  -7   9      183.09      184.09     10.72 o 
   6  -7   9      206.05      223.75     10.32 o 
  -7  -6   9      185.28      195.48     15.14 o 
  -6  -6   9      530.75      551.60     14.74 o 
  -5  -6   9      178.42      162.92      8.17 o 
  -4  -6   9        2.51        7.77      4.29 o 
  -3  -6   9      445.70      448.57      8.98 o 
  -2  -6   9     2662.86     2580.33     43.81 o 
  -1  -6   9      115.54      114.02      5.90 o 
   0  -6   9      163.95      191.32      8.17 o 
   1  -6   9       71.60       74.09      5.36 o 
   2  -6   9      167.01      163.32      7.90 o 
   3  -6   9     2021.42     1926.37     38.32 o 
   4  -6   9     2098.14     1956.65     39.12 o 
   5  -6   9       68.36       75.03      8.04 o 
   6  -6   9       37.97       38.72      6.57 o 
  -7  -5   9      312.85      308.42     17.28 o 
  -6  -5   9      149.72      135.45      9.78 o 
  -5  -5   9       47.35       47.83      6.03 o 
  -4  -5   9       32.79       50.38      3.48 o 
  -3  -5   9      237.48      239.69      6.03 o 
  -2  -5   9        1.16        3.35      2.81 o 
  -1  -5   9      434.84      493.58     10.32 o 
   0  -5   9     2414.73     2320.41     41.00 o 
   1  -5   9       47.48       45.96      4.69 o 
   2  -5   9     1888.53     1755.28     21.03 o 
   3  -5   9       13.36       17.28      6.43 o 
   4  -5   9       66.25       65.11      7.90 o 
   5  -5   9      117.58      105.31      8.71 o 
   6  -5   9       42.00       53.06      6.70 o 
  -7  -4   9       13.63       14.07      6.30 o 
  -6  -4   9      219.77      199.36     11.25 o 
  -5  -4   9      222.04      203.52     11.25 o 
  -4  -4   9      460.73      433.16      9.38 o 
  -3  -4   9      343.48      378.09      8.44 o 
  -2  -4   9     3816.90     4115.47     55.47 o 
  -1  -4   9        1.72        6.97      2.68 o 
   0  -4   9     1902.00     1979.02     35.64 o 
   1  -4   9       84.75       83.47      5.36 o 
   2  -4   9     1392.50     1263.97     21.70 o 
   3  -4   9     1495.11     1465.61     24.25 o 
   4  -4   9     3127.67     3142.91     57.88 o 
   5  -4   9       56.26       59.49      8.44 o 
   6  -4   9      253.21      251.75     10.85 o 
  -7  -3   9        6.58        4.96      6.03 o 
  -6  -3   9       89.33       75.70      7.64 o 
  -5  -3   9       34.27       26.93      5.90 o 
  -4  -3   9      549.23      510.47     10.32 o 
  -3  -3   9       10.85        8.71      2.68 o 
  -2  -3   9     2600.04     2751.69     38.45 o 
  -1  -3   9      625.39      626.22     11.66 o 
   0  -3   9       13.76       16.88      3.75 o 
   1  -3   9      340.20      309.36      9.24 o 
   2  -3   9      113.15      102.63      6.03 o 
   3  -3   9      123.93      116.56      7.64 o 
   4  -3   9      219.34      227.90      9.91 o 
   5  -3   9      107.72      104.24      8.31 o 
   6  -3   9      760.11      701.25     14.20 o 
  -8  -2   9      275.33      227.36     16.35 o 
  -7  -2   9      243.22      208.88     10.45 o 
  -6  -2   9      426.40      405.56     11.52 o 
  -5  -2   9      194.55      163.59      7.90 o 
  -4  -2   9      170.92      152.47      5.76 o 
  -3  -2   9     2757.22     2678.40     38.05 o 
  -2  -2   9      843.87      756.18     13.40 o 
  -1  -2   9      727.65      679.15     12.19 o 
   0  -2   9      600.35      578.26     13.80 o 
   1  -2   9       83.66       82.13      5.09 o 
   2  -2   9      794.27      779.36     13.13 o 
   3  -2   9       51.03       46.22      5.49 o 
   4  -2   9       49.25       52.92      5.90 o 
   5  -2   9       49.64       54.13      6.03 o 
   6  -2   9       22.05       21.84      4.82 o 
  -8  -1   9        4.20        8.44      8.84 o 
  -7  -1   9      288.41      289.26      9.78 o 
  -6  -1   9      548.23      544.23     13.26 o 
  -5  -1   9       30.23       29.07      4.96 o 
  -4  -1   9      112.67      100.75      4.69 o 
  -3  -1   9      185.87      206.87      6.97 o 
  -2  -1   9      927.38      893.38     19.29 o 
  -1  -1   9      166.03      181.81      5.76 o 
   0  -1   9     2295.08     2294.95     40.06 o 
   1  -1   9      420.10      411.59     10.05 o 
   2  -1   9     3468.00     3222.23     39.52 o 
   3  -1   9      144.31      149.92      9.65 o 
   4  -1   9     1510.30     1495.76     21.57 o 
   5  -1   9      618.96      645.92     12.19 o 
   6  -1   9        4.82        1.21      4.82 o 
  -8   0   9      327.10      329.46     13.13 o 
  -7   0   9      105.75      108.93      8.98 o 
  -6   0   9     1510.85     1431.18     24.52 o 
  -5   0   9      423.89      380.91     10.99 o 
  -4   0   9        4.34        9.38      3.08 o 
  -3   0   9     1199.59     1203.55     18.22 o 
  -2   0   9     1001.21      964.26     17.42 o 
  -1   0   9      301.34      323.16      7.50 o 
   0   0   9     1202.49     1133.07     19.16 o 
   1   0   9        7.85       10.05      3.35 o 
   2   0   9     2659.84     2556.34     36.98 o 
   3   0   9      174.69      165.20      8.57 o 
   4   0   9       28.84       23.45      4.69 o 
   5   0   9       24.56       29.48      5.23 o 
   6   0   9        0.26        0.67      4.69 o 
  -8   1   9       18.64       19.56      6.83 o 
  -7   1   9       64.83       72.75      7.90 o 
  -6   1   9       49.04       32.16      5.23 o 
  -5   1   9      359.89      341.65     10.45 o 
  -4   1   9      282.79      257.64      6.70 o 
  -3   1   9      205.59      205.79      6.57 o 
  -2   1   9     1838.73     1744.29     23.31 o 
  -1   1   9      279.03      285.65      8.31 o 
   0   1   9      166.98      167.61      6.43 o 
   1   1   9       20.03       19.56      3.89 o 
   2   1   9      116.95      108.52      6.70 o 
   3   1   9      107.70      107.72      8.17 o 
   4   1   9      110.69      112.01      8.31 o 
   5   1   9      322.43      336.02      9.38 o 
   6   1   9       51.74       43.81      8.04 o 
  -8   2   9      306.57      332.81     12.59 o 
  -7   2   9      458.28      412.93     18.09 o 
  -6   2   9       56.77       42.47      5.23 o 
  -5   2   9        6.08        0.80      4.02 o 
  -4   2   9      276.48      257.11      8.98 o 
  -3   2   9      928.80      888.83     14.34 o 
  -2   2   9     1621.84     1521.08     20.90 o 
  -1   2   9     3545.05     3352.19     57.21 o 
   0   2   9      194.47      211.02     10.85 o 
   1   2   9      259.53      238.75      7.37 o 
   2   2   9      310.97      291.41     11.79 o 
   3   2   9       65.59       66.32      7.50 o 
   4   2   9      253.99      267.56     11.39 o 
   5   2   9       30.89       26.39      6.03 o 
  -8   3   9      114.62      120.18      8.44 o 
  -7   3   9      160.55      147.24      9.11 o 
  -6   3   9     1107.79     1099.71     19.43 o 
  -5   3   9      593.62      568.08     16.75 o 
  -4   3   9      128.43      111.61      8.17 o 
  -3   3   9     1389.76     1270.80     21.84 o 
  -2   3   9     1120.38     1063.80     18.09 o 
  -1   3   9     2660.71     2629.23     38.72 o 
   0   3   9      347.56      357.19     13.13 o 
   1   3   9      166.66      146.98      9.11 o 
   2   3   9        1.33        2.01      6.16 o 
   3   3   9      307.35      344.06     12.86 o 
   4   3   9      321.86      332.81     12.06 o 
   5   3   9        1.20        0.00      6.43 o 
  -8   4   9        2.41        0.00      4.42 o 
  -7   4   9      238.56      214.64     10.05 o 
  -6   4   9      684.49      686.65     13.80 o 
  -5   4   9     1111.74     1066.75     18.76 o 
  -4   4   9      234.77      240.76     10.99 o 
  -3   4   9      275.32      268.09      9.65 o 
  -2   4   9      382.61      344.46     10.58 o 
  -1   4   9      598.93      600.50     15.81 o 
   0   4   9      492.46      502.56     14.74 o 
   1   4   9      732.09      731.67     18.89 o 
   2   4   9      555.08      563.92     16.88 o 
   3   4   9        2.84        0.27      7.90 o 
   4   4   9      111.20      139.34      8.84 o 
   5   4   9      119.79      140.81      7.90 o 
  -8   5   9       31.06       43.95      6.57 o 
  -7   5   9      246.37      250.68     10.18 o 
  -6   5   9      193.29      173.10      7.23 o 
  -5   5   9      388.21      391.09      9.51 o 
  -4   5   9        8.19       17.28      5.36 o 
  -3   5   9      172.88      160.91      9.65 o 
  -2   5   9      515.25      496.26     14.74 o 
  -1   5   9      310.58      306.55     11.92 o 
   0   5   9        0.70       12.06      6.03 o 
   1   5   9      309.01      291.14     12.59 o 
   2   5   9      311.21      293.82     12.59 o 
   3   5   9       79.35      108.66      8.44 o 
   4   5   9       20.93       32.83      5.90 o 
  -7   6   9      322.38      333.74     14.07 o 
  -6   6   9      105.14       99.68      5.49 o 
  -5   6   9      621.39      608.27     13.53 o 
  -4   6   9      624.87      602.78     16.35 o 
  -3   6   9       89.71       69.94      7.23 o 
  -2   6   9        0.76        1.88      5.76 o 
  -1   6   9      301.71      278.81     18.22 o 
   0   6   9      260.14      241.83     10.85 o 
   1   6   9      711.28      734.35     28.27 o 
   2   6   9      147.54      149.39      8.84 o 
   3   6   9      107.70      108.52      7.50 o 
  -6   7   9       51.04       48.37     10.99 o 
  -5   7   9      457.47      519.98     14.34 o 
  -4   7   9      176.88      190.65      9.91 o 
  -3   7   9      464.01      528.28     24.12 o 
  -2   7   9      394.65      389.08     12.86 o 
  -1   7   9      409.12      462.23     13.93 o 
   0   7   9       40.63       23.98      6.43 o 
   1   7   9        3.28        0.00     10.18 o 
   2   7   9      157.00      183.29     15.01 o 
  -5   8   9     1510.98     1513.98     28.00 o 
  -4   8   9       10.99        5.63      5.49 o 
  -3   8   9       53.62       50.91      6.30 o 
  -2   8   9      132.87      134.11      8.71 o 
  -1   8   9      194.88      170.29      9.51 o 
   0   8   9       42.29       48.77      6.43 o 
   1   8   9        0.15        0.00      8.98 o 
  -4   9   9       62.24       67.79      9.78 o 
  -3   9   9        3.50        1.61      4.69 o 
  -2   9   9      376.69      395.38     11.52 o 
  -1   9   9      316.20      360.01     17.15 o 
   0   9   9       42.35       52.65      9.38 o 
  -2 -13  10      364.11      367.64     17.02 o 
  -1 -13  10      892.74      960.24     20.10 o 
   0 -13  10      162.10      176.05      9.24 o 
   1 -13  10      147.74      145.50      8.57 o 
   2 -13  10       32.53       45.29      5.63 o 
  -4 -12  10      153.06      154.61      7.77 o 
  -3 -12  10       19.30       20.90      5.23 o 
  -2 -12  10      472.63      468.93     13.40 o 
  -1 -12  10      669.26      683.43     17.02 o 
   0 -12  10      144.70      154.48      8.84 o 
   1 -12  10       39.22       44.48      6.43 o 
   2 -12  10       20.98       31.08      5.90 o 
   3 -12  10      116.16      111.61      6.97 o 
  -5 -11  10      169.75      184.49      8.04 o 
  -4 -11  10      694.77      693.08     15.68 o 
  -3 -11  10        3.88        2.01      4.56 o 
  -2 -11  10      535.38      547.71     12.06 o 
  -1 -11  10       33.61       40.86      5.49 o 
   0 -11  10        4.56        8.57      6.03 o 
   1 -11  10      170.86      174.04      9.91 o 
   2 -11  10      106.86       86.28      7.37 o 
   3 -11  10      160.97      168.55      9.11 o 
   4 -11  10        5.92        4.96      4.69 o 
  -6 -10  10      174.34      205.93     11.25 o 
  -5 -10  10      716.88      792.09     17.15 o 
  -4 -10  10      311.59      327.85      9.78 o 
  -3 -10  10        6.28        7.37      4.82 o 
  -2 -10  10      144.40      136.79      6.97 o 
  -1 -10  10      887.28      890.43     20.10 o 
   0 -10  10      434.66      424.32     13.67 o 
   1 -10  10      789.82      805.49     19.56 o 
   2 -10  10       82.88       71.55      7.50 o 
   3 -10  10      227.15      208.47     10.05 o 
   4 -10  10      185.54      213.43     13.67 o 
  -6  -9  10      126.94      143.49      7.77 o 
  -5  -9  10       26.57       41.94      6.16 o 
  -4  -9  10       14.23       21.97      5.09 o 
  -3  -9  10      480.37      483.80     11.92 o 
  -2  -9  10       16.18       12.86      4.82 o 
  -1  -9  10     2900.42     2794.29     47.43 o 
   0  -9  10      725.57      703.13     14.20 o 
   1  -9  10      186.98      190.25     10.32 o 
   2  -9  10      313.28      326.11     12.33 o 
   3  -9  10      124.80      120.18      8.31 o 
   4  -9  10      275.28      273.32     15.54 o 
   5  -9  10       15.71        5.49      6.70 o 
  -6  -8  10       21.28       27.33      5.49 o 
  -5  -8  10     1110.16     1093.28     19.16 o 
  -4  -8  10       11.53       10.45      4.96 o 
  -3  -8  10       44.22       40.73      5.36 o 
  -2  -8  10        1.88        3.22      4.29 o 
  -1  -8  10      371.64      382.65     12.33 o 
   0  -8  10        4.47        5.63      5.76 o 
   1  -8  10     1303.32     1314.21     21.44 o 
   2  -8  10     1329.34     1255.53     26.26 o 
   3  -8  10       81.90       70.61      8.17 o 
   4  -8  10       41.45       55.20      7.90 o 
   5  -8  10      244.03      231.25     10.72 o 
  -7  -7  10       12.14       12.19      7.77 o 
  -6  -7  10      166.96      146.84      7.64 o 
  -5  -7  10       37.36       42.20      5.63 o 
  -4  -7  10     1805.95     1789.04     27.47 o 
  -3  -7  10      400.17      393.77     10.58 o 
  -2  -7  10      962.12      869.40     15.54 o 
  -1  -7  10       10.45       10.58      5.36 o 
   0  -7  10       59.82       83.74      7.23 o 
   1  -7  10      824.83      819.42     18.76 o 
   2  -7  10      244.28      229.91     11.66 o 
   3  -7  10      196.59      211.02     11.79 o 
   4  -7  10      116.98      136.79      9.51 o 
   5  -7  10        0.46        0.00      5.76 o 
   6  -7  10        1.03        2.14      5.63 o 
  -7  -6  10       29.71       19.29      8.04 o 
  -6  -6  10      856.36      807.37     17.95 o 
  -5  -6  10      327.76      339.64     10.58 o 
  -4  -6  10     3681.51     3739.39     50.24 o 
  -3  -6  10      105.99       92.31      5.76 o 
  -2  -6  10      148.18      156.22      4.82 o 
  -1  -6  10      295.57      303.33      7.64 o 
   0  -6  10     1330.00     1272.68     17.95 o 
   1  -6  10       72.13       73.96      6.03 o 
   2  -6  10     3196.35     3054.62     43.68 o 
   3  -6  10      344.80      387.34     15.27 o 
   4  -6  10        2.11        7.37      6.30 o 
   5  -6  10       44.54       58.95      7.50 o 
   6  -6  10      276.65      310.43     10.85 o 
  -7  -5  10      158.04      163.72     11.79 o 
  -6  -5  10      517.00      542.89     18.36 o 
  -5  -5  10      137.00      127.42      6.83 o 
  -4  -5  10       17.01       10.18      4.15 o 
  -3  -5  10        0.21        1.34      2.41 o 
  -2  -5  10       56.60       52.52      3.22 o 
  -1  -5  10      498.90      460.09     10.45 o 
   0  -5  10     1035.91      958.63     14.74 o 
   1  -5  10       26.79       36.58      4.15 o 
   2  -5  10      645.59      640.96     17.15 o 
   3  -5  10      727.84      702.46     19.16 o 
   4  -5  10      149.29      152.60     10.18 o 
   5  -5  10      370.17      337.76     12.86 o 
   6  -5  10        1.22        0.00      5.09 o 
  -7  -4  10       37.98       39.93      6.97 o 
  -6  -4  10      406.79      387.07     14.20 o 
  -5  -4  10      510.75      484.20     15.27 o 
  -4  -4  10      733.40      698.17     13.13 o 
  -3  -4  10      293.95      303.20      6.57 o 
  -2  -4  10      267.82      274.39      6.70 o 
  -1  -4  10      121.26      117.37      6.03 o 
   0  -4  10        7.76       11.25      3.62 o 
   1  -4  10      331.35      294.76      8.57 o 
   2  -4  10       37.75       40.06      6.70 o 
   3  -4  10      105.16      130.50      7.37 o 
   4  -4  10       81.62       98.34      8.57 o 
   5  -4  10      616.41      645.92     17.42 o 
   6  -4  10      294.43      312.17     10.85 o 
  -8  -3  10       92.55       88.83     12.33 o 
  -7  -3  10        4.44        5.09      5.90 o 
  -6  -3  10        0.79        3.08      5.63 o 
  -5  -3  10       59.95       62.03      6.83 o 
  -4  -3  10       43.81       41.80      4.82 o 
  -3  -3  10        0.55        2.41      3.08 o 
  -2  -3  10      626.60      666.28     10.58 o 
  -1  -3  10        2.07        8.17      3.35 o 
   0  -3  10      283.99      263.14      8.17 o 
   1  -3  10      303.71      278.55      7.50 o 
   2  -3  10       62.23       63.64      7.37 o 
   3  -3  10      152.29      137.06      9.24 o 
   4  -3  10       49.21       52.79      6.03 o 
   5  -3  10        0.12        0.00      5.63 o 
   6  -3  10       23.16       18.09      5.36 o 
  -8  -2  10       65.66       75.16     11.52 o 
  -7  -2  10       61.28       64.98      6.83 o 
  -6  -2  10      692.11      629.84     14.60 o 
  -5  -2  10      195.27      194.94      8.71 o 
  -4  -2  10     1235.64     1134.14     19.03 o 
  -3  -2  10      492.36      478.98     10.72 o 
  -2  -2  10      197.42      198.56      6.70 o 
  -1  -2  10      667.76      649.67     13.13 o 
   0  -2  10      788.61      716.79     14.07 o 
   1  -2  10     1932.95     1865.94     24.79 o 
   2  -2  10     1123.05     1094.22     23.98 o 
   3  -2  10       15.07       29.21      6.97 o 
   4  -2  10       18.01       29.07      5.49 o 
   5  -2  10      245.05      264.48     11.25 o 
  -8  -1  10      834.27      854.39     28.27 o 
  -7  -1  10       62.12       66.32      6.03 o 
  -6  -1  10      501.35      502.29     12.86 o 
  -5  -1  10      174.59      145.10      7.90 o 
  -4  -1  10      109.06      101.02      5.63 o 
  -3  -1  10     2092.55     2071.20     27.87 o 
  -2  -1  10       43.69       49.04      4.02 o 
  -1  -1  10      218.27      214.77      7.23 o 
   0  -1  10      629.04      613.23     10.85 o 
   1  -1  10      124.64      129.29      5.49 o 
   2  -1  10      451.88      435.70     14.20 o 
   3  -1  10       57.20       63.77      7.77 o 
   4  -1  10      174.17      175.78     10.45 o 
   5  -1  10      308.35      326.51      8.17 o 
  -8   0  10      262.34      260.06     11.92 o 
  -7   0  10       20.78       26.26      5.09 o 
  -6   0  10      154.45      125.81      7.10 o 
  -5   0  10      649.38      580.13     14.07 o 
  -4   0  10      763.85      731.80     16.08 o 
  -3   0  10       41.76       52.25      3.89 o 
  -2   0  10        5.96        4.96      3.22 o 
  -1   0  10       14.67       16.61      3.89 o 
   0   0  10       98.15       97.94      4.69 o 
   1   0  10     2003.64     1933.47     29.21 o 
   2   0  10      329.51      305.21     12.59 o 
   3   0  10       51.54       41.53      7.37 o 
   4   0  10     1934.44     1891.94     36.31 o 
   5   0  10      310.66      344.06     11.25 o 
  -8   1  10      302.95      349.69     16.08 o 
  -7   1  10        8.23       12.06      4.56 o 
  -6   1  10      196.83      162.38      8.04 o 
  -5   1  10      395.40      407.17     11.92 o 
  -4   1  10        0.09        0.80      4.02 o 
  -3   1  10      825.20      830.41     16.61 o 
  -2   1  10      311.89      339.10      8.04 o 
  -1   1  10      639.81      617.52     11.12 o 
   0   1  10     1708.81     1579.63     30.95 o 
   1   1  10       44.05       30.95      6.70 o 
   2   1  10       40.77       55.47      6.16 o 
   3   1  10      941.36      921.11     20.77 o 
   4   1  10       25.50       29.48      6.43 o 
   5   1  10       18.71       20.37      5.49 o 
  -8   2  10       70.50       76.10      7.10 o 
  -7   2  10        9.22        7.10      4.29 o 
  -6   2  10       55.09       69.67      5.76 o 
  -5   2  10       40.58       37.38      5.23 o 
  -4   2  10        8.28        7.77      4.56 o 
  -3   2  10       58.09       53.32      6.57 o 
  -2   2  10      838.17      815.00     13.40 o 
  -1   2  10     4133.12     3821.92     64.98 o 
   0   2  10      285.47      235.14     11.25 o 
   1   2  10      876.33      820.76     16.88 o 
   2   2  10      280.49      270.64     11.66 o 
   3   2  10       10.05       11.79      6.30 o 
   4   2  10      601.90      592.46     15.27 o 
   5   2  10      133.78      125.27     10.05 o 
  -8   3  10     1559.80     1484.77     29.21 o 
  -7   3  10       54.73       49.97      6.30 o 
  -6   3  10      800.54      835.37     15.81 o 
  -5   3  10      247.13      223.88      8.71 o 
  -4   3  10        2.66        7.77      5.76 o 
  -3   3  10     2519.23     2434.69     44.62 o 
  -2   3  10      212.59      208.34      9.91 o 
  -1   3  10     2811.07     2663.53     47.43 o 
   0   3  10      587.51      553.87     15.94 o 
   1   3  10     1560.47     1525.63     30.41 o 
   2   3  10       53.81       57.88      8.04 o 
   3   3  10      124.15      138.27     11.66 o 
   4   3  10       39.62       52.65      7.10 o 
  -7   4  10       17.06       24.38      5.36 o 
  -6   4  10     1167.10     1106.41     18.76 o 
  -5   4  10        0.10        0.40      4.02 o 
  -4   4  10       10.15        6.70      5.49 o 
  -3   4  10      730.35      706.88     17.82 o 
  -2   4  10      247.34      227.36      9.24 o 
  -1   4  10       83.02       72.75      7.10 o 
   0   4  10       21.51       48.63     11.52 o 
   1   4  10       50.01       56.67      7.90 o 
   2   4  10       13.15       14.34      6.83 o 
   3   4  10       10.25       27.33      6.83 o 
   4   4  10      283.87      322.36     10.72 o 
  -7   5  10      104.07       81.06      6.16 o 
  -6   5  10       11.80       12.86      4.02 o 
  -5   5  10       83.10       87.49      6.97 o 
  -4   5  10       28.26       29.07      5.76 o 
  -3   5  10        5.12        2.95      5.76 o 
  -2   5  10       19.48       20.50      6.03 o 
  -1   5  10        9.54       21.97      6.16 o 
   0   5  10      811.76      747.48     28.14 o 
   1   5  10      654.52      647.66     17.02 o 
   2   5  10       26.74       28.27      6.70 o 
   3   5  10      411.55      429.27     12.59 o 
  -6   6  10       10.25       23.71      5.09 o 
  -5   6  10      690.77      666.82     20.77 o 
  -4   6  10       37.53       26.39      6.30 o 
  -3   6  10      130.25      121.12      8.17 o 
  -2   6  10        2.61        0.00      5.49 o 
  -1   6  10       85.30       96.87      7.64 o 
   0   6  10       54.20       42.61      6.70 o 
   1   6  10     1073.58     1151.43     35.77 o 
   2   6  10        8.20       14.34      5.76 o 
  -5   7  10       93.17      102.49      6.83 o 
  -4   7  10        1.93        0.67      5.23 o 
  -3   7  10      716.74      730.46     17.28 o 
  -2   7  10       81.87       89.36     12.33 o 
  -1   7  10      517.42      492.24     13.80 o 
   0   7  10       33.91       38.85     10.85 o 
   1   7  10      818.82      964.66     30.15 o 
  -4   8  10       16.23       14.47      4.82 o 
  -3   8  10     1297.26     1331.90     25.19 o 
  -2   8  10        0.33        0.13      4.96 o 
  -1   8  10      903.56      924.60     29.07 o 
   0   8  10       36.67       44.08      9.65 o 
  -2 -13  11       43.42       33.50      8.44 o 
  -1 -13  11      622.63      632.92     21.57 o 
   0 -13  11       37.22       42.34      8.57 o 
   1 -13  11      178.34      197.49     12.19 o 
  -4 -12  11      216.32      203.92     10.99 o 
  -3 -12  11      182.50      185.70      7.23 o 
  -2 -12  11      482.87      511.27     13.67 o 
  -1 -12  11       42.28       45.15      9.24 o 
   0 -12  11      569.93      572.77     15.14 o 
   1 -12  11        4.97        3.75      5.23 o 
   2 -12  11      205.86      225.49     13.53 o 
   3 -12  11        1.17        0.00      5.63 o 
  -5 -11  11      230.93      239.15     11.92 o 
  -4 -11  11        2.14        2.41      4.69 o 
  -3 -11  11       28.84       19.29      4.69 o 
  -2 -11  11      283.72      292.35     11.25 o 
  -1 -11  11      204.90      193.74     10.18 o 
   0 -11  11     1165.06     1222.03     35.91 o 
   1 -11  11       30.99       29.61      6.03 o 
   2 -11  11       18.73       21.70      5.63 o 
   3 -11  11      114.29       98.34      6.70 o 
  -5 -10  11        5.13       10.32      4.96 o 
  -4 -10  11        2.42        5.49      4.56 o 
  -3 -10  11        1.77       11.66      4.69 o 
  -2 -10  11       98.38      113.75      9.11 o 
  -1 -10  11      164.64      155.15     10.58 o 
   0 -10  11      145.74      133.58     12.59 o 
   1 -10  11      375.65      354.91     12.46 o 
   2 -10  11      499.28      490.50     14.34 o 
   3 -10  11      138.36      152.74      8.57 o 
   4 -10  11      777.95      920.31     27.47 o 
  -6  -9  11       94.19       73.15      5.90 o 
  -5  -9  11        0.07        1.47      4.42 o 
  -4  -9  11       37.40       44.62      5.49 o 
  -3  -9  11      184.01      187.04      8.44 o 
  -2  -9  11       41.67       44.08      5.36 o 
  -1  -9  11      984.15     1022.40     22.11 o 
   0  -9  11        0.28        3.89      8.44 o 
   1  -9  11     1167.30     1207.56     36.31 o 
   2  -9  11       26.45       37.38      6.57 o 
   3  -9  11        0.29        0.00      7.64 o 
   4  -9  11       97.07      112.14     10.58 o 
  -6  -8  11       57.43       42.34      5.63 o 
  -5  -8  11       74.20       80.39      5.90 o 
  -4  -8  11      697.80      663.87     13.93 o 
  -3  -8  11      379.72      360.68     10.32 o 
  -2  -8  11        0.93        2.14      4.56 o 
  -1  -8  11       13.11       15.01      6.03 o 
   0  -8  11       10.27       24.38      9.24 o 
   1  -8  11     1418.36     1414.03     27.73 o 
   2  -8  11      637.69      626.89     23.18 o 
   3  -8  11       41.40       34.70      7.37 o 
   4  -8  11       97.81      109.60      8.44 o 
   5  -8  11      487.18      528.42     14.20 o 
  -7  -7  11       83.76       68.46      8.31 o 
  -6  -7  11        8.89        4.96      4.42 o 
  -5  -7  11       68.47       69.54      5.76 o 
  -4  -7  11        2.84        6.97      4.69 o 
  -3  -7  11       12.10       19.03      4.69 o 
  -2  -7  11     1004.24      932.77     16.61 o 
  -1  -7  11       27.51       30.95      6.30 o 
   0  -7  11     2310.63     2316.92     40.46 o 
   1  -7  11      252.81      245.99     11.12 o 
   2  -7  11      183.33      151.67     16.35 o 
   3  -7  11       27.61       20.23      7.10 o 
   4  -7  11      210.07      227.10     10.99 o 
   5  -7  11       29.20       24.79      6.16 o 
  -7  -6  11        3.52        4.96      5.76 o 
  -6  -6  11      108.29      122.32      8.84 o 
  -5  -6  11       39.43       32.29      5.23 o 
  -4  -6  11     1977.86     1934.14     28.81 o 
  -3  -6  11       10.36        6.97      4.29 o 
  -2  -6  11     2274.18     2204.51     31.35 o 
  -1  -6  11       11.52        3.89      5.49 o 
   0  -6  11      437.62      398.32     10.99 o 
   1  -6  11      512.75      478.85     14.87 o 
   2  -6  11     2782.39     2608.33     47.43 o 
   3  -6  11        1.52        0.00      6.16 o 
   4  -6  11      640.44      676.87     18.22 o 
   5  -6  11       77.57       77.44      7.23 o 
  -7  -5  11        3.77        1.34      5.76 o 
  -6  -5  11      903.00      878.91     21.03 o 
  -5  -5  11        9.78        6.16      4.56 o 
  -4  -5  11      955.28      924.20     16.88 o 
  -3  -5  11       29.05       29.48      4.42 o 
  -2  -5  11       14.08       18.09      3.22 o 
  -1  -5  11       15.08       21.44      3.75 o 
   0  -5  11        5.26        1.47      5.63 o 
   1  -5  11      306.45      286.58     11.52 o 
   2  -5  11      583.90      596.35     16.75 o 
   3  -5  11        0.49        0.00      6.70 o 
   4  -5  11      607.39      539.54     16.21 o 
   5  -5  11        0.02        0.94      5.49 o 
  -7  -4  11       28.65       21.30      6.30 o 
  -6  -4  11       42.10       42.74      6.70 o 
  -5  -4  11      728.25      727.11     18.62 o 
  -4  -4  11      129.72      105.04      6.03 o 
  -3  -4  11      681.24      621.40     11.79 o 
  -2  -4  11      169.75      180.74      5.36 o 
  -1  -4  11      249.44      234.33      6.30 o 
   0  -4  11      579.04      528.55     11.66 o 
   1  -4  11      187.34      141.08      8.84 o 
   2  -4  11       22.36       19.16      6.43 o 
   3  -4  11       80.37       59.89      7.77 o 
   4  -4  11      141.07      141.35     14.74 o 
   5  -4  11      483.44      473.08     13.80 o 
  -8  -3  11       90.77       75.30     10.99 o 
  -7  -3  11        2.17        4.56      5.49 o 
  -6  -3  11       17.17        9.38      5.76 o 
  -5  -3  11       20.16       23.18      5.49 o 
  -4  -3  11       50.40       49.97      5.63 o 
  -3  -3  11       27.24       30.82      4.29 o 
  -2  -3  11     1594.39     1593.43     17.69 o 
  -1  -3  11       75.29       84.54      4.82 o 
   0  -3  11     5014.92     4736.20     79.18 o 
   1  -3  11       59.57       60.29      6.97 o 
   2  -3  11      673.61      633.06     17.42 o 
   3  -3  11      694.79      660.12     18.22 o 
   4  -3  11       42.87       54.13      7.50 o 
   5  -3  11      118.51      124.20     13.00 o 
  -8  -2  11      426.03      477.37     19.83 o 
  -7  -2  11        6.30       12.06      5.36 o 
  -6  -2  11       15.27       18.76      5.23 o 
  -5  -2  11     1076.18     1065.41     21.84 o 
  -4  -2  11      699.84      697.10     17.28 o 
  -3  -2  11       93.88      103.30      4.82 o 
  -2  -2  11     1622.50     1631.34     25.46 o 
  -1  -2  11      601.95      618.32     11.12 o 
   0  -2  11     2259.27     2068.25     27.06 o 
   1  -2  11       48.74       49.71      6.70 o 
   2  -2  11      421.29      378.09     13.93 o 
   3  -2  11      111.91      104.64      8.57 o 
   4  -2  11       90.52       98.88      8.31 o 
   5  -2  11       79.48       71.41     11.12 o 
  -8  -1  11        6.72        8.84      7.64 o 
  -7  -1  11       50.32       44.88      5.36 o 
  -6  -1  11      571.58      512.07     12.86 o 
  -5  -1  11      199.07      177.39      9.65 o 
  -4  -1  11      792.71      750.83     16.88 o 
  -3  -1  11       25.37       23.85      5.09 o 
  -2  -1  11      180.38      169.75      6.57 o 
  -1  -1  11      260.61      241.97      8.44 o 
   0  -1  11      346.95      347.01     12.73 o 
   1  -1  11      858.74      873.42     20.77 o 
   2  -1  11      240.81      266.89     12.33 o 
   3  -1  11      274.31      239.42     11.66 o 
   4  -1  11       68.20       47.56      7.10 o 
   5  -1  11        7.84       11.92      7.10 o 
  -8   0  11      109.36      104.77      9.65 o 
  -7   0  11        4.33        1.74      4.15 o 
  -6   0  11      541.36      555.08     14.87 o 
  -5   0  11      169.89      172.16      9.11 o 
  -4   0  11     1568.96     1481.42     24.92 o 
  -3   0  11     4116.32     4095.78     71.14 o 
  -2   0  11       69.06       66.05      6.83 o 
  -1   0  11       69.77       66.32      7.10 o 
   0   0  11      683.02      665.21     17.42 o 
   1   0  11      196.93      191.06     11.12 o 
   2   0  11      456.58      401.27     14.20 o 
   3   0  11       67.04       84.27      8.17 o 
   4   0  11       41.72       34.03      8.31 o 
   5   0  11        2.71        2.55      6.16 o 
  -8   1  11      198.60      174.04     11.25 o 
  -7   1  11      470.80      442.94     17.42 o 
  -6   1  11        0.40        4.29      4.42 o 
  -5   1  11     1469.54     1441.76     24.38 o 
  -4   1  11      606.93      629.17     14.07 o 
  -3   1  11     2439.81     2472.07     45.82 o 
  -2   1  11      177.42      188.24     16.61 o 
  -1   1  11       92.04       93.25      6.03 o 
   0   1  11       44.08       47.16      6.83 o 
   1   1  11      614.10      628.90     17.15 o 
   2   1  11      125.10      126.48      8.84 o 
   3   1  11      124.56      116.03     10.85 o 
   4   1  11       21.16       43.54      8.57 o 
  -8   2  11      117.22      164.66     10.05 o 
  -7   2  11      479.67      502.16     11.12 o 
  -6   2  11        2.44        4.42      4.15 o 
  -5   2  11       84.32       84.81      7.90 o 
  -4   2  11      386.98      378.49     23.04 o 
  -3   2  11      780.58      773.60     19.03 o 
  -2   2  11      160.48      169.75      9.65 o 
  -1   2  11        5.20        5.63      5.63 o 
   0   2  11      437.87      409.18     13.80 o 
   1   2  11       16.32       18.09      8.44 o 
   2   2  11        4.55        8.31      6.83 o 
   3   2  11      109.43       99.15      8.17 o 
   4   2  11      168.41      155.55      8.71 o 
  -7   3  11       99.81       90.70      5.09 o 
  -6   3  11        7.25        8.71      4.15 o 
  -5   3  11      272.67      266.22      8.71 o 
  -4   3  11      528.17      541.55     15.41 o 
  -3   3  11      737.92      713.45     18.09 o 
  -2   3  11       56.61       50.64      6.70 o 
  -1   3  11      137.66      133.44      8.57 o 
   0   3  11        5.62        0.00      8.04 o 
   1   3  11       72.42       72.75      8.17 o 
   2   3  11      212.14      242.64     11.52 o 
   3   3  11       31.89       43.54      6.97 o 
   4   3  11        2.94        0.00      5.90 o 
  -7   4  11      351.92      346.88     10.72 o 
  -6   4  11      337.09      346.47      8.98 o 
  -5   4  11       83.12       68.33      6.70 o 
  -4   4  11       83.35       85.48      6.97 o 
  -3   4  11      493.17      477.37     14.07 o 
  -2   4  11       28.37       28.14      7.50 o 
  -1   4  11      179.25      168.15     12.06 o 
   0   4  11      317.28      292.75     18.89 o 
   1   4  11      130.41      129.02      8.57 o 
   2   4  11        0.35        0.94      6.30 o 
   3   4  11      344.61      349.02     11.12 o 
  -6   5  11      263.91      258.31      9.24 o 
  -5   5  11      279.92      302.80     10.58 o 
  -4   5  11       73.92       77.98      6.70 o 
  -3   5  11      211.24      256.17     13.40 o 
  -2   5  11       11.17        3.75      5.49 o 
  -1   5  11       82.90       82.00      7.10 o 
   0   5  11        0.25       12.46     10.18 o 
   1   5  11      111.83      121.25     13.13 o 
   2   5  11       34.43       44.48      6.16 o 
  -5   6  11      142.25      146.84     10.05 o 
  -4   6  11       97.15       76.77      8.04 o 
  -3   6  11       42.12       44.08      6.30 o 
  -2   6  11        1.65        2.01      5.36 o 
  -1   6  11       87.27       79.85      6.97 o 
   0   6  11      164.18      161.58     14.87 o 
   1   6  11        9.20       11.92      9.65 o 
  -4   7  11      382.14      407.70     14.60 o 
  -3   7  11      550.71      589.11     14.34 o 
  -2   7  11      311.05      355.72     11.12 o 
  -1   7  11        0.78        0.00      8.71 o 
   0   7  11      117.32      131.97     12.46 o 
  -1 -13  12        3.90        0.00      6.83 o 
   0 -13  12        0.55        3.89      6.70 o 
   1 -13  12      107.67      123.53      9.51 o 
  -3 -12  12      415.11      425.66     11.52 o 
  -2 -12  12      489.52      497.33     19.56 o 
  -1 -12  12      315.22      319.01     15.94 o 
   0 -12  12        0.79       12.73      7.37 o 
   1 -12  12      108.13      100.49      9.38 o 
   2 -12  12       12.93       22.24      6.57 o 
  -4 -11  12       60.55       56.41      4.69 o 
  -3 -11  12     1736.17     1775.24     25.59 o 
  -2 -11  12      533.54      550.12     14.47 o 
  -1 -11  12      260.64      268.36     15.41 o 
   0 -11  12      266.78      277.34     15.68 o 
   1 -11  12       63.50       41.00      8.44 o 
   2 -11  12      315.55      293.42     14.34 o 
  -5 -10  12      150.75      157.56      6.70 o 
  -4 -10  12       10.24       16.75      4.69 o 
  -3 -10  12      522.78      523.60     11.66 o 
  -2 -10  12        7.21        8.17      5.90 o 
  -1 -10  12      569.80      600.77     22.91 o 
   0 -10  12      273.53      255.23     10.72 o 
   1 -10  12       52.34       62.43      9.51 o 
   2 -10  12       40.45       23.71      7.90 o 
   3 -10  12        2.19        6.43      7.37 o 
  -6  -9  12      753.87      762.35     21.44 o 
  -5  -9  12      116.90      102.49      6.30 o 
  -4  -9  12      154.14      153.54      7.64 o 
  -3  -9  12       38.38       40.33      5.09 o 
  -2  -9  12       53.70       43.28      6.83 o 
  -1  -9  12       83.53       88.56      7.77 o 
   0  -9  12        0.44        5.23      6.03 o 
   1  -9  12       18.81       19.03      6.03 o 
   3  -9  12       64.05       72.22      9.51 o 
  -6  -8  12     1737.59     1780.46     32.16 o 
  -5  -8  12        2.90        1.07      4.29 o 
  -4  -8  12      192.18      190.92      8.44 o 
  -3  -8  12        0.11        0.00      4.29 o 
  -2  -8  12      853.10      839.52     19.43 o 
  -1  -8  12      212.81      208.88     15.41 o 
   0  -8  12     3105.49     3151.89     52.92 o 
   1  -8  12       28.52       36.58      6.57 o 
   3  -8  12      353.02      373.40     21.03 o 
   4  -8  12      109.94      100.75      7.50 o 
  -6  -7  12        5.55        3.89      4.42 o 
  -5  -7  12       20.50       14.87      4.69 o 
  -4  -7  12      371.71      350.36     10.18 o 
  -3  -7  12      230.11      229.11      8.84 o 
  -2  -7  12      654.14      633.99     16.48 o 
  -1  -7  12       79.04       80.66     10.72 o 
   0  -7  12      240.52      258.45     11.52 o 
   1  -7  12      661.70      622.07     17.02 o 
   2  -7  12      117.64      138.54      9.11 o 
   3  -7  12      431.07      415.21     22.64 o 
   4  -7  12       94.61       95.13     12.73 o 
  -7  -6  12      377.81      397.65     12.06 o 
  -6  -6  12      765.06      735.82     18.09 o 
  -5  -6  12       10.32       19.96      4.82 o 
  -4  -6  12        9.54       13.53      4.69 o 
  -3  -6  12      579.49      536.19     12.06 o 
  -2  -6  12       21.24       17.95      5.90 o 
  -1  -6  12      232.37      212.89     10.32 o 
   0  -6  12      635.31      644.58     17.55 o 
   1  -6  12      124.27      129.83      8.84 o 
   2  -6  12      293.63      273.05     12.19 o 
   3  -6  12       28.70       33.36     12.19 o 
   4  -6  12      436.95      424.99     21.97 o 
  -7  -5  12      204.33      209.68      9.78 o 
  -6  -5  12      125.13      127.01      8.44 o 
  -5  -5  12       28.11       31.49      4.96 o 
  -4  -5  12       38.36       31.62      4.96 o 
  -3  -5  12       10.30       10.72      4.42 o 
  -2  -5  12      137.67      158.90     10.05 o 
  -1  -5  12        6.59        8.98      4.96 o 
   0  -5  12      520.65      506.58     15.41 o 
   1  -5  12        3.98        8.04      6.16 o 
   2  -5  12        0.04        3.89      6.30 o 
   3  -5  12        4.31        8.98      6.57 o 
   4  -5  12      349.29      370.59     20.77 o 
   5  -5  12       66.72       62.70      9.91 o 
  -7  -4  12        8.93        7.90      5.23 o 
  -6  -4  12      292.57      336.69     12.19 o 
  -5  -4  12        8.78       12.73      5.49 o 
  -4  -4  12      144.07      137.06      6.57 o 
  -3  -4  12        4.49        9.24      4.82 o 
  -2  -4  12      481.16      463.97     10.18 o 
  -1  -4  12      499.85      491.04     15.01 o 
   0  -4  12      112.27      112.68      8.17 o 
   1  -4  12      152.97      166.40      9.78 o 
   2  -4  12      588.23      577.59     16.48 o 
   3  -4  12      410.18      458.75     14.74 o 
   4  -4  12       39.45       36.58     10.99 o 
   5  -4  12      654.27      642.84     23.85 o 
  -7  -3  12       44.96       48.23      5.90 o 
  -6  -3  12       46.27       33.76      6.03 o 
  -5  -3  12      517.84      501.22     13.26 o 
  -4  -3  12       54.74       52.92      6.03 o 
  -3  -3  12       50.50       59.22      4.96 o 
  -2  -3  12      496.37      501.49     10.58 o 
  -1  -3  12       16.30       14.74      6.03 o 
   0  -3  12       31.97       25.05      6.16 o 
   1  -3  12      484.23      451.51     14.74 o 
   2  -3  12      165.11      148.05      9.24 o 
   3  -3  12      562.03      617.38     16.88 o 
   4  -3  12      457.53      449.91     13.80 o 
  -8  -2  12       95.40      126.21     10.99 o 
  -7  -2  12      334.42      358.67     11.39 o 
  -6  -2  12      230.27      252.95      9.38 o 
  -5  -2  12       74.33       68.73      6.30 o 
  -4  -2  12        1.40        7.50      4.96 o 
  -3  -2  12      197.30      206.20      7.64 o 
  -2  -2  12        9.05       13.40      4.69 o 
  -1  -2  12      785.25      810.71     19.70 o 
   0  -2  12      598.22      578.13     16.35 o 
   1  -2  12       15.68        7.50      5.90 o 
   2  -2  12     1429.22     1286.48     27.47 o 
   3  -2  12      263.39      253.76     11.39 o 
   4  -2  12       37.43       47.96      6.57 o 
  -8  -1  12        9.58        6.97      6.43 o 
  -7  -1  12     1042.78     1006.46     18.76 o 
  -6  -1  12       13.59       10.18      4.56 o 
  -5  -1  12     1110.47     1121.55     21.70 o 
  -4  -1  12       23.67       28.00      5.23 o 
  -3  -1  12       85.89       83.20      7.90 o 
  -2  -1  12     2079.35     2036.90     30.55 o 
  -1  -1  12      104.69      111.07      8.17 o 
   0  -1  12      110.90      106.92      8.17 o 
   1  -1  12        0.67        0.54      6.16 o 
   2  -1  12        0.06        2.14      6.03 o 
   3  -1  12        5.60       12.33      6.30 o 
   4  -1  12      419.17      466.79     13.26 o 
  -8   0  12       30.28       40.06      6.83 o 
  -7   0  12       10.76        9.24      5.49 o 
  -6   0  12        2.04        4.69      4.15 o 
  -5   0  12       28.43       26.39      5.23 o 
  -4   0  12      603.52      642.03     14.34 o 
  -3   0  12     1183.44     1220.02     26.80 o 
  -2   0  12      393.13      367.24     13.00 o 
  -1   0  12      565.05      528.82     15.68 o 
   0   0  12       28.00       37.92      6.83 o 
   1   0  12       20.36       17.55      6.57 o 
   2   0  12     1750.49     1629.33     32.16 o 
   3   0  12      578.66      543.16     15.14 o 
   4   0  12       58.75       60.02      8.04 o 
  -7   1  12       29.71       22.64      4.15 o 
  -6   1  12        0.61        5.90      5.36 o 
  -5   1  12      628.41      667.49     14.34 o 
  -4   1  12      128.55      116.16      8.44 o 
  -3   1  12     2391.63     2304.19     68.33 o 
  -2   1  12      219.62      201.64     10.18 o 
  -1   1  12      530.71      528.69     15.68 o 
   0   1  12      160.79      170.02     10.58 o 
   1   1  12      166.48      174.44     10.45 o 
   2   1  12       37.15       50.51      6.83 o 
   4   1  12      291.94      292.48     12.86 o 
  -7   2  12      143.97      125.41      5.90 o 
  -6   2  12       28.98       38.18      4.56 o 
  -5   2  12      608.55      608.81     12.86 o 
  -4   2  12      155.54      162.79      9.24 o 
  -3   2  12      260.33      262.20     11.12 o 
  -2   2  12      225.01      236.34     10.45 o 
  -1   2  12       24.98       37.92     10.72 o 
   0   2  12       47.25       51.58      6.97 o 
   1   2  12      356.12      380.10     17.55 o 
   2   2  12      199.47      207.00     13.26 o 
   3   2  12      579.20      657.71     21.03 o 
  -7   3  12      122.56      110.80      8.84 o 
  -6   3  12       17.07       18.09      3.89 o 
  -5   3  12        3.45        6.43      5.09 o 
  -4   3  12       72.52       52.52      6.43 o 
  -3   3  12      344.33      336.29     11.92 o 
  -2   3  12      969.67      934.78     20.90 o 
  -1   3  12     1540.78     1568.51     48.23 o 
   0   3  12       52.90       48.10      8.98 o 
   1   3  12      110.99      115.49     10.45 o 
   2   3  12        0.21        0.00      7.10 o 
   3   3  12      100.60      125.67      9.65 o 
  -6   4  12       20.79       20.10      4.69 o 
  -5   4  12       24.14       21.84      5.23 o 
  -4   4  12        7.74        5.76      4.96 o 
  -3   4  12       83.30       83.60      6.83 o 
  -2   4  12        1.53        9.38      6.70 o 
   1   4  12      216.84      195.75     12.73 o 
   2   4  12      290.15      298.91     10.18 o 
  -5   5  12      454.28      468.26     12.19 o 
  -4   5  12       50.12       60.29      7.64 o 
  -3   5  12      459.12      454.86     16.88 o 
  -2   5  12        0.27        0.00      6.03 o 
  -4   6  12       14.36        7.23      5.76 o 
  -3   6  12      479.87      508.05     16.88 o 
  -2   6  12        5.98        1.61      5.90 o 
  -2 -12  13      120.56      120.72      6.83 o 
  -1 -12  13       72.75       84.41      9.38 o 
   0 -12  13      579.10      617.78     20.50 o 
   1 -12  13       31.16       36.44      6.97 o 
  -4 -11  13        2.41        6.97      6.16 o 
  -3 -11  13      442.56      464.24     18.89 o 
  -2 -11  13      103.71      118.97     11.12 o 
  -1 -11  13      361.08      383.32     11.66 o 
   0 -11  13      109.13      102.49      9.78 o 
   1 -11  13        0.45        6.97      6.57 o 
  -5 -10  13      130.16      131.03      9.78 o 
  -4 -10  13       30.19       35.77      4.56 o 
  -3 -10  13        0.20        1.74      5.36 o 
  -2 -10  13      262.26      254.29     15.14 o 
  -1 -10  13     1252.37     1278.71     24.92 o 
   0 -10  13      169.54      190.79      9.24 o 
   1 -10  13       31.73       49.44      8.57 o 
  -5  -9  13       32.90       33.63      4.56 o 
  -4  -9  13      449.16      481.39     13.13 o 
  -3  -9  13       24.42       27.60      4.69 o 
  -2  -9  13      954.05      976.72     30.95 o 
  -1  -9  13      359.02      357.73     12.19 o 
   0  -9  13        1.44        2.55      5.49 o 
   1  -9  13        3.12       17.02      5.49 o 
  -6  -8  13      693.58      655.03     15.27 o 
  -5  -8  13       62.44       61.10      5.36 o 
  -4  -8  13      826.40      909.86     16.21 o 
  -3  -8  13       31.31       32.02      4.96 o 
  -2  -8  13      338.20      329.59     18.09 o 
  -1  -8  13      400.37      420.97     13.53 o 
   0  -8  13     1574.95     1628.80     30.68 o 
   1  -8  13        0.02        6.03      7.64 o 
   3  -8  13       12.75        8.71     10.18 o 
  -6  -7  13      306.64      330.66     11.12 o 
  -5  -7  13        0.14        0.00      4.15 o 
  -4  -7  13        7.18        5.90      4.42 o 
  -3  -7  13        5.89        3.62      4.29 o 
  -2  -7  13      583.62      603.72     23.85 o 
  -1  -7  13       78.85       71.68      7.50 o 
   0  -7  13     1298.02     1324.93     26.39 o 
   1  -7  13        1.95        2.55      6.16 o 
   2  -7  13      378.20      363.62     12.86 o 
   3  -7  13       22.69        2.55     10.45 o 
   4  -7  13        0.43        0.00      8.31 o 
  -6  -6  13       37.48       42.07      6.30 o 
  -5  -6  13      188.09      178.60      7.77 o 
  -4  -6  13      638.14      631.32     13.26 o 
  -3  -6  13      228.04      230.71     10.72 o 
  -2  -6  13      204.19      211.42     10.58 o 
  -1  -6  13      457.04      456.60     14.20 o 
   0  -6  13       45.71       43.95      7.23 o 
   1  -6  13        0.66        2.95      6.16 o 
   2  -6  13        2.96        4.96      6.30 o 
   3  -6  13      829.98      805.89     30.15 o 
   4  -6  13      513.45      519.31     21.84 o 
  -7  -5  13       65.69       86.42     10.18 o 
  -6  -5  13        7.52       18.36      5.63 o 
  -5  -5  13       53.08       47.70      6.30 o 
  -4  -5  13     1395.82     1452.35     28.54 o 
  -3  -5  13        0.34        4.42      4.56 o 
  -2  -5  13     2162.81     2213.89     33.63 o 
  -1  -5  13       30.18       33.23      6.83 o 
   0  -5  13       52.52       51.72      7.23 o 
   1  -5  13      444.45      461.83     23.71 o 
   2  -5  13        7.18        2.55      6.03 o 
   3  -5  13       31.22       29.07      6.57 o 
   4  -5  13       56.23       48.37     10.32 o 
  -7  -4  13      323.68      339.51     10.58 o 
  -6  -4  13      343.08      330.66     11.39 o 
  -5  -4  13       77.90       72.08      6.70 o 
  -4  -4  13      453.02      472.82     10.45 o 
  -3  -4  13      959.43     1019.59     16.21 o 
  -2  -4  13     2113.42     2164.18     33.09 o 
  -1  -4  13       84.04       95.13      7.90 o 
   0  -4  13      359.10      310.70     12.33 o 
   1  -4  13       87.81      100.08      8.31 o 
   2  -4  13      394.09      438.92     14.34 o 
   3  -4  13      175.96      192.26      9.65 o 
   4  -4  13        0.32        6.97      8.31 o 
  -7  -3  13      729.68      724.16     15.94 o 
  -6  -3  13      230.73      246.39      9.91 o 
  -5  -3  13        2.38        4.15      4.42 o 
  -4  -3  13      283.30      272.92     10.05 o 
  -3  -3  13       83.37       91.51      5.63 o 
  -2  -3  13      716.25      720.95     18.62 o 
  -1  -3  13      653.09      657.04     17.55 o 
   0  -3  13      181.48      193.60     10.85 o 
   1  -3  13      133.93      125.81      8.84 o 
   2  -3  13      198.86      201.64     10.85 o 
   3  -3  13       56.66       58.68      6.83 o 
   4  -3  13        0.28        1.61      4.96 o 
  -7  -2  13      137.81      132.91      7.37 o 
  -6  -2  13      726.37      744.66     15.14 o 
  -5  -2  13     2208.66     2109.79     37.51 o 
  -4  -2  13      201.62      194.27      8.57 o 
  -3  -2  13       58.85       55.33      7.50 o 
  -2  -2  13      766.19      723.63     14.74 o 
  -1  -2  13       34.23       33.90      6.83 o 
   0  -2  13     1756.30     1666.18     32.96 o 
   1  -2  13       20.50       30.55      6.70 o 
   2  -2  13       73.89       59.09      7.23 o 
   3  -2  13       42.02       42.47      6.43 o 
   4  -2  13       83.82       85.88      8.04 o 
  -7  -1  13      454.25      500.42     10.99 o 
  -6  -1  13      341.99      339.37      9.91 o 
  -5  -1  13     2072.02     2020.96     36.04 o 
  -4  -1  13      544.16      549.05     13.13 o 
  -3  -1  13      152.40      133.31      8.84 o 
  -2  -1  13       38.77       34.03      5.23 o 
  -1  -1  13      871.58      864.04     20.63 o 
   0  -1  13       10.83        5.90      6.03 o 
   1  -1  13       59.91       52.79      7.23 o 
   2  -1  13       66.84       88.69      7.64 o 
   3  -1  13       63.59       66.05      6.43 o 
   4  -1  13        2.83       10.85      6.16 o 
  -7   0  13        5.50        6.57      3.62 o 
  -6   0  13      398.67      376.48     10.05 o 
  -5   0  13      942.96      907.98     17.15 o 
  -4   0  13      134.97      141.22      9.38 o 
  -3   0  13       38.61       41.00     10.85 o 
  -2   0  13      538.83      533.38     14.87 o 
  -1   0  13        2.75        2.41      6.16 o 
   0   0  13       11.80        7.77      6.16 o 
   1   0  13       13.05       11.79      5.90 o 
   2   0  13       25.93       26.39      5.90 o 
   3   0  13       76.02       84.68      8.57 o 
  -7   1  13      597.37      575.98     18.22 o 
  -6   1  13      296.94      319.41      8.71 o 
  -5   1  13      952.86      994.13     22.78 o 
  -4   1  13      235.99      237.68     10.45 o 
  -3   1  13       62.42       64.98      6.83 o 
  -2   1  13        8.04        9.91      5.63 o 
  -1   1  13       24.49       24.25      6.57 o 
   0   1  13       77.24       89.36      7.50 o 
   1   1  13      138.99      143.09      8.71 o 
   2   1  13       11.26        0.00      6.83 o 
   3   1  13        6.20        6.57      6.30 o 
  -6   2  13       97.16      112.14      5.63 o 
  -5   2  13      197.17      191.46      9.24 o 
  -4   2  13        4.30        4.15      5.36 o 
  -3   2  13        6.03        5.23      5.49 o 
  -2   2  13      288.17      267.83     10.72 o 
  -1   2  13       19.15       20.63      9.38 o 
   0   2  13      289.84      303.60     11.52 o 
   1   2  13      133.75      113.75     10.32 o 
   2   2  13       34.67       37.92      7.77 o 
  -6   3  13       15.23       13.67      4.42 o 
  -5   3  13       93.73       96.60      6.70 o 
  -4   3  13      197.81      181.68     15.14 o 
  -3   3  13        0.44        6.70      5.09 o 
  -2   3  13      261.01      296.63     10.99 o 
   1   3  13      116.19       96.60      9.24 o 
  -5   4  13        9.22        5.90      5.49 o 
  -4   4  13        5.84       13.80      4.96 o 
  -3   4  13        3.93        6.97      6.30 o 
  -2   4  13      238.69      240.36     12.46 o 
  -3   5  13       42.31       30.55      6.30 o 
  -1 -12  14       94.00       74.90      7.90 o 
  -3 -11  14       92.48      106.78      6.30 o 
  -2 -11  14        6.11        4.82      4.56 o 
  -1 -11  14       96.19       91.11      6.30 o 
   0 -11  14        6.71        7.64      6.83 o 
  -4 -10  14      234.39      242.64     13.26 o 
  -3 -10  14      344.36      356.79     10.99 o 
  -2 -10  14     1188.59     1231.82     32.16 o 
  -1 -10  14       20.80       27.60      5.49 o 
   0 -10  14        2.46        2.81      5.09 o 
  -5  -9  14      142.59      152.87     11.39 o 
  -4  -9  14      420.94      456.20     12.59 o 
  -3  -9  14        8.71       15.41      7.90 o 
  -2  -9  14       20.54       36.31      6.30 o 
  -1  -9  14      177.11      196.01      9.51 o 
   0  -9  14       90.90      101.42      7.10 o 
   1  -9  14      432.86      406.63     16.08 o 
  -5  -8  14      282.50      322.09     10.58 o 
  -4  -8  14        2.47        6.03      5.09 o 
  -3  -8  14      193.35      209.14      9.78 o 
  -2  -8  14      816.90      858.01     19.16 o 
  -1  -8  14        0.46        2.68      5.36 o 
   0  -8  14      230.80      241.30     14.20 o 
   1  -8  14      168.36      157.96     12.06 o 
  -6  -7  14        1.43        0.00      6.97 o 
  -5  -7  14        6.48        5.09      4.02 o 
  -4  -7  14        9.13       10.99      4.29 o 
  -3  -7  14       97.45      108.93      7.64 o 
  -2  -7  14       98.54      111.34      7.77 o 
  -1  -7  14        6.30        6.70      5.63 o 
   0  -7  14        9.25       16.35      8.17 o 
   1  -7  14       29.37       31.62      6.43 o 
   2  -7  14     1029.05     1132.13     23.58 o 
   3  -7  14      160.14      172.03     13.93 o 
  -6  -6  14        1.99        5.76      4.42 o 
  -5  -6  14      185.90      190.12      7.37 o 
  -4  -6  14       51.89       54.26      5.23 o 
  -3  -6  14        3.39        2.95      4.15 o 
  -2  -6  14      369.81      393.50     13.13 o 
  -1  -6  14      291.39      313.25     12.19 o 
   0  -6  14      566.86      571.83     15.81 o 
   1  -6  14       12.51       15.68      6.16 o 
   2  -6  14       87.21       98.07      7.64 o 
   3  -6  14      387.28      431.82     19.96 o 
  -6  -5  14        0.52        3.89      4.42 o 
  -5  -5  14       26.75       26.93      5.36 o 
  -4  -5  14      505.11      522.26     11.52 o 
  -3  -5  14        3.20        3.48      4.29 o 
  -2  -5  14        9.85       10.85      5.23 o 
  -1  -5  14      574.79      624.48     26.13 o 
   0  -5  14      245.37      267.42     11.52 o 
   1  -5  14      732.84      859.08     20.37 o 
   2  -5  14       12.89        7.64      5.90 o 
   3  -5  14       66.02       63.37      6.30 o 
  -7  -4  14      103.87       97.40      8.57 o 
  -6  -4  14        0.95        2.01      4.29 o 
  -5  -4  14       30.26       36.04      5.49 o 
  -4  -4  14       54.34       62.57      4.82 o 
  -3  -4  14      113.25      111.74      5.76 o 
  -2  -4  14        7.30        5.36      6.30 o 
  -1  -4  14        8.44        7.77      6.16 o 
   0  -4  14      633.96      545.17     15.68 o 
   1  -4  14      165.15      129.02     13.67 o 
   2  -4  14        3.12        6.16      5.76 o 
   3  -4  14       18.20       17.42      5.36 o 
  -7  -3  14      838.11      837.51     24.12 o 
  -6  -3  14       17.71       13.80      4.69 o 
  -5  -3  14       33.11       31.75      4.96 o 
  -4  -3  14     1287.26     1359.50     23.58 o 
  -3  -3  14        2.27        2.95      4.02 o 
  -2  -3  14        5.74        7.77      6.30 o 
  -1  -3  14      187.56      202.71     10.58 o 
   0  -3  14       24.76       33.50      6.70 o 
   1  -3  14       35.68       26.13      6.43 o 
   2  -3  14      799.98      861.09     25.72 o 
   3  -3  14      136.75      145.90      8.17 o 
  -7  -2  14        3.20        5.90      5.23 o 
  -6  -2  14      699.75      731.26     14.07 o 
  -5  -2  14      248.27      271.18      9.11 o 
  -4  -2  14      328.41      317.67      9.78 o 
  -3  -2  14      379.58      370.86     13.13 o 
  -2  -2  14       35.27       34.57      6.97 o 
  -1  -2  14       89.75      102.63      8.17 o 
   0  -2  14     1391.81     1305.10     27.20 o 
   1  -2  14      472.92      435.30     13.67 o 
   2  -2  14      220.11      214.90     15.41 o 
  -7  -1  14       51.76       48.90      6.03 o 
  -6  -1  14       34.90       38.18      4.42 o 
  -5  -1  14      520.25      524.27     11.79 o 
  -4  -1  14      115.26      107.85      7.77 o 
  -3  -1  14       40.54       49.04     11.52 o 
  -2  -1  14       28.97       32.96      6.57 o 
  -1  -1  14       65.48       63.64      7.37 o 
   0  -1  14      211.35      229.24     10.72 o 
   1  -1  14     1126.25     1227.80     39.52 o 
   2  -1  14       34.38       28.14      5.63 o 
   3  -1  14      236.97      245.59     11.79 o 
  -6   0  14       89.08       97.54      5.23 o 
  -5   0  14       92.34      106.92     13.53 o 
  -4   0  14      132.35      146.31      8.57 o 
  -3   0  14      114.37      117.37      7.77 o 
  -2   0  14        1.99        4.42      8.31 o 
  -1   0  14      820.73      850.78     19.96 o 
   0   0  14       84.85       95.26      7.64 o 
   1   0  14      593.41      660.66     16.35 o 
   2   0  14       48.96       63.77      6.03 o 
  -6   1  14      100.50      105.17      4.96 o 
  -5   1  14      762.49      739.71     17.15 o 
  -4   1  14      507.70      509.26     13.93 o 
  -3   1  14      856.66      896.19     19.83 o 
  -2   1  14      310.11      290.34     18.22 o 
  -1   1  14      112.13      112.68     12.46 o 
   0   1  14        7.04       16.08      5.76 o 
   1   1  14       52.44       64.04      6.43 o 
   2   1  14      261.97      322.09     13.40 o 
  -5   2  14      232.21      247.86      9.24 o 
  -4   2  14       50.63       47.03      5.76 o 
  -3   2  14      909.17      847.16     18.76 o 
  -2   2  14       30.40       49.71     10.45 o 
  -1   2  14       89.74      104.91     11.79 o 
   0   2  14      182.26      184.22     11.92 o 
   1   2  14      508.77      540.61     17.69 o 
  -4   3  14        2.62        6.83      4.42 o 
  -3   3  14      159.86      181.81      8.44 o 
  -3 -10  15      332.97      316.73      9.38 o 
  -2 -10  15      704.77      750.83     15.81 o 
  -1 -10  15       29.92       35.37      5.09 o 
  -4  -9  15      529.77      562.85     13.00 o 
  -3  -9  15       43.16       51.58      5.63 o 
  -2  -9  15      728.60      821.17     17.55 o 
  -1  -9  15        8.43        8.98      4.96 o 
   0  -9  15      264.41      274.53     13.26 o 
   1  -9  15       18.15       19.83      6.83 o 
  -5  -8  15      103.01       99.15      8.84 o 
  -4  -8  15      251.37      261.80      9.38 o 
  -3  -8  15      132.05      143.36      8.04 o 
  -2  -8  15      140.58      152.47      8.31 o 
  -1  -8  15        6.95        3.48      4.96 o 
   0  -8  15      169.13      176.18     12.06 o 
   1  -8  15      785.48      812.86     23.45 o 
  -5  -7  15       24.01       23.98      4.82 o 
  -4  -7  15      322.20      330.13      8.57 o 
  -3  -7  15        7.63       10.18      5.23 o 
  -2  -7  15      310.80      330.80     11.12 o 
  -1  -7  15        7.67       13.40      7.37 o 
   0  -7  15       61.47       67.79      8.98 o 
   1  -7  15      218.69      239.02     10.18 o 
   2  -7  15      240.79      215.57     11.79 o 
  -6  -6  15       68.57       79.99      7.77 o 
  -5  -6  15      663.41      698.98     15.27 o 
  -4  -6  15      784.07      772.13     13.80 o 
  -3  -6  15       50.26       68.60      6.57 o 
  -2  -6  15        7.12        9.24      5.23 o 
  -1  -6  15       72.77       67.26      7.10 o 
   0  -6  15      101.17       90.30      7.37 o 
   1  -6  15       54.16       51.85      6.57 o 
   2  -6  15        3.24        4.56      5.23 o 
  -6  -5  15      146.65      151.13      9.78 o 
  -5  -5  15        1.63        0.13      4.15 o 
  -4  -5  15      268.22      257.78      7.90 o 
  -3  -5  15      276.45      298.11     10.72 o 
  -2  -5  15       46.47       59.76      7.23 o 
  -1  -5  15        0.07        0.27      5.49 o 
   0  -5  15      514.29      546.77     15.27 o 
   1  -5  15        3.47        2.28      5.63 o 
   2  -5  15       20.30       19.56      5.49 o 
  -6  -4  15       75.53       81.19      7.77 o 
  -5  -4  15      103.01      105.31      6.30 o 
  -4  -4  15      911.62      892.31     16.35 o 
  -3  -4  15       29.27       23.04      6.30 o 
  -2  -4  15     1804.74     1779.53     34.03 o 
  -1  -4  15        1.09        0.27      5.63 o 
   0  -4  15       34.02       24.38      6.03 o 
   1  -4  15       35.47       34.97      6.16 o 
   2  -4  15       17.19       19.43      5.36 o 
  -6  -3  15      640.21      633.99     19.83 o 
  -5  -3  15        6.61       11.39      4.02 o 
  -4  -3  15       22.35       29.07      4.69 o 
  -3  -3  15      346.79      356.12      9.65 o 
  -2  -3  15        0.40        4.69      5.76 o 
  -1  -3  15       39.24       33.36      6.43 o 
   0  -3  15        2.21        6.70      5.63 o 
   2  -3  15       51.57       54.53      5.63 o 
  -6  -2  15       18.05       14.07      5.49 o 
  -5  -2  15       18.07       24.25      4.29 o 
  -4  -2  15      186.72      185.03      9.38 o 
  -3  -2  15       59.85       51.72     11.52 o 
  -2  -2  15       97.30       83.60      7.37 o 
  -1  -2  15       28.03       22.24      6.30 o 
   0  -2  15       11.38       12.46      5.63 o 
   1  -2  15       26.50       20.90      5.49 o 
   2  -2  15        0.72       16.08      6.30 o 
  -5  -1  15      119.22      110.13      6.97 o 
  -4  -1  15       48.72       55.47      6.30 o 
  -3  -1  15        7.31        6.03      5.49 o 
  -2  -1  15       51.13       68.73     10.99 o 
  -1  -1  15       85.65      102.63      7.37 o 
   0  -1  15      161.74      185.16      9.24 o 
   1  -1  15       16.52       14.34      5.09 o 
   2  -1  15        4.54       14.20      6.03 o 
  -5   0  15        5.75        9.65      4.96 o 
  -4   0  15      391.90      392.03     11.66 o 
  -3   0  15       69.24       76.37      6.43 o 
  -1   0  15        8.65        0.00      5.23 o 
   0   0  15       79.40       79.32      6.57 o 
   1   0  15      228.06      218.12     11.66 o 
  -4   1  15      564.15      582.28     13.93 o 
  -3   1  15       28.62       23.04      5.09 o 
  -2   1  15        3.26        2.95      8.31 o 
  -1   1  15      122.10      106.25     11.12 o 
   0   1  15        0.83        4.15      6.43 o 
  -2  -9  16       16.59       21.03      4.56 o 
  -1  -9  16      105.69      109.73      8.31 o 
  -3  -8  16       88.17       90.03      5.90 o 
  -2  -8  16      382.77      388.14     10.72 o 
  -1  -8  16       29.39       19.83      6.70 o 
   0  -8  16      206.02      243.71     12.06 o 
  -4  -7  16      138.09      147.51      7.10 o 
  -3  -7  16      401.55      408.37     11.12 o 
  -2  -7  16       38.63       34.43      6.97 o 
   0  -7  16       75.87       99.15      8.71 o 
   1  -7  16       64.38       89.23      8.04 o 
  -5  -6  16       21.95       14.47      5.63 o 
  -4  -6  16      233.09      204.99      8.04 o 
  -3  -6  16        5.46        5.49      4.69 o 
  -2  -6  16      290.50      272.52     13.26 o 
  -1  -6  16      181.52      196.42     15.41 o 
   0  -6  16       94.44      110.13      7.23 o 
   1  -6  16       48.80       56.81      7.23 o 
  -5  -5  16       38.37       41.40      6.43 o 
  -4  -5  16        4.72        0.00      5.90 o 
  -3  -5  16      357.00      375.55     15.01 o 
  -2  -5  16       38.31       32.02      6.03 o 
  -1  -5  16      177.21      179.27      9.24 o 
   0  -5  16      362.40      383.18     12.06 o 
   1  -5  16      328.06      348.75     14.34 o 
  -5  -4  16      127.93      120.85      8.98 o 
  -4  -4  16        0.79        0.00      5.23 o 
  -3  -4  16      252.43      275.73     10.45 o 
  -2  -4  16     1006.26      959.43     20.77 o 
  -1  -4  16      370.51      358.93     11.79 o 
   0  -4  16      365.02      383.72     19.03 o 
   1  -4  16      275.12      301.19     13.13 o 
  -4  -3  16       61.88       52.39     10.18 o 
  -3  -3  16       77.05       68.33     10.85 o 
  -2  -3  16      187.57      186.37      9.24 o 
  -1  -3  16      501.37      508.46     13.93 o 
   0  -3  16        2.41        0.00      4.96 o 
   1  -3  16       25.50       27.87      6.30 o 
  -4  -2  16       12.89        8.57      8.57 o 
  -3  -2  16      421.50      423.51     20.10 o 
  -2  -2  16       66.68       64.98      6.43 o 
  -1  -2  16      565.65      602.11     15.01 o 
   0  -2  16        3.78        2.95      4.82 o 
   1  -2  16        6.57        2.14      5.36 o 
  -4  -1  16      162.31      168.15     13.67 o 
  -3  -1  16       38.18       21.97      8.98 o 
  -2  -1  16        1.00        2.41      8.17 o 
  -1  -1  16        2.89       10.72      4.96 o 
   0  -1  16      194.02      210.35     10.85 o 
  -3   0  16      445.85      458.75     19.43 o 
  -2   0  16      206.55      232.46     14.47 o 
  -1  -7  17       40.95       37.38      6.16 o 
  -2  -6  17        3.79        0.00      5.36 o 
  -1  -6  17       73.87       58.82      6.83 o 
  -2  -5  17      131.03      150.33      9.78 o 
  -1  -5  17       86.23       90.44      7.77 o 
  -2  -4  17       33.59       37.78      6.57 o 
  -1  -4  17        1.88        0.00      5.36 o 
                                                 
